# Supplementary material for: 2-(6,7-Dimethyl-3-methyl­sulfanyl-1-benzofuran-2-yl)acetic acid
Source: Acta Crystallogr Sect E Struct Rep Online. 2008 Aug 6;64(Pt 9):o1688. doi: 10.1107/S1600536808024288 (PMC2960535; doi:10.1107/S1600536808024288)
Supplement: Supplementary file 2 [file e-64-o1688-Isup2.hkl]

# 
# h,k,l, Fc-squared, Fo-squared, sigma(Fo-squared) and status flag 
# 
data_I
_shelx_title ' 08J IN P2(1)/C' 
_shelx_refln_list_code          4 
_shelx_F_calc_maximum      160.71 
_exptl_crystal_F_000       528.00 
_reflns_d_resolution_high  0.7833 
 
loop_ 
 _symmetry_equiv_pos_as_xyz 
 'x, y, z' 
 '-x, y+1/2, -z+1/2' 
 '-x, -y, -z' 
 'x, -y-1/2, z-1/2' 
 
_cell_length_a    18.0500 
_cell_length_b     4.9422 
_cell_length_c    13.8850 
_cell_angle_alpha  90.000 
_cell_angle_beta  104.451 
_cell_angle_gamma  90.000 
 
_shelx_F_squared_multiplier     1.000 
 
loop_ 
 _refln_index_h 
 _refln_index_k 
 _refln_index_l 
 _refln_F_squared_calc 
 _refln_F_squared_meas 
 _refln_F_squared_sigma 
 _refln_observed_status 
   1   0   0     2030.23       -0.25      0.17 o 
   3   0   0      118.54      133.66      2.61 o 
   4   0   0     3788.84     3773.97     12.81 o 
   5   0   0     1295.86     1267.70     31.02 o 
   6   0   0     2564.07     2655.15    100.63 o 
   7   0   0      125.12      113.31      4.20 o 
   8   0   0       29.80       27.53      2.48 o 
   9   0   0      622.88      673.20     16.14 o 
  10   0   0      105.43      100.52      2.99 o 
  11   0   0        1.14        6.16      1.89 o 
  12   0   0     1706.20     1752.23     17.49 o 
  13   0   0      167.94      167.97      4.30 o 
  14   0   0      826.64      877.94     41.11 o 
  15   0   0      183.47      178.29     13.49 o 
  16   0   0       85.62       83.61      7.19 o 
  17   0   0      260.89      275.82      9.25 o 
  18   0   0       35.67       41.70      5.30 o 
  19   0   0        6.82        7.48      4.29 o 
  20   0   0       57.15       76.75      6.98 o 
  21   0   0      179.31      204.62      9.58 o 
   1   1   0       28.13       23.39      0.98 o 
   2   1   0     7264.11     7458.65    264.58 o 
   3   1   0     8164.36     8280.62    155.15 o 
   4   1   0    11236.32    11376.19    145.85 o 
   5   1   0     1393.55     1466.53     30.24 o 
   6   1   0      949.62     1062.66     10.67 o 
   7   1   0     1298.30     1536.09     24.01 o 
   8   1   0       99.45       87.42      3.08 o 
   9   1   0     1119.29     1160.72     26.43 o 
  10   1   0     2009.73     2121.83     32.79 o 
  11   1   0      176.69      178.98      6.59 o 
  12   1   0     1150.20     1128.75     27.46 o 
  13   1   0      720.11      739.64     28.62 o 
  14   1   0       54.58       56.00      2.27 o 
  15   1   0      128.60      138.79      5.61 o 
  16   1   0      141.05      142.68      3.93 o 
  17   1   0      122.30      132.05      4.92 o 
  18   1   0        3.78        7.91      2.93 o 
  19   1   0       81.31       97.94      7.31 o 
  20   1   0      454.17      513.39     14.12 o 
  21   1   0        8.37       23.87      5.63 o 
  22   1   0       15.33       39.01      6.56 o 
   0   2   0     1564.53     1608.69     11.69 o 
   1   2   0     2321.93     2310.79     35.72 o 
   2   2   0        0.16       -0.26      0.81 o 
   3   2   0     1864.95     1985.82     25.40 o 
   4   2   0       40.87       71.81      2.87 o 
   5   2   0     2481.54     2790.11     52.86 o 
   6   2   0      146.70      148.12      2.83 o 
   7   2   0     5360.55     5867.11     74.99 o 
   8   2   0      109.96      130.78      2.18 o 
   9   2   0      305.37      333.50      7.92 o 
  10   2   0      674.54      671.29     15.09 o 
  11   2   0      182.85      179.91      6.16 o 
  12   2   0      171.80      142.02      5.81 o 
  13   2   0       27.62       34.80      3.27 o 
  14   2   0       12.33       22.85      3.06 o 
  15   2   0        0.10        4.04      3.28 o 
  16   2   0      235.38      232.68      6.35 o 
  17   2   0       60.61       61.02      5.76 o 
  18   2   0      232.78      236.56     10.97 o 
  19   2   0      106.14      114.71      5.46 o 
  20   2   0      104.14      104.52      5.58 o 
  21   2   0      319.74      323.65     12.69 o 
   1   3   0      455.70      378.40      4.22 o 
   2   3   0      777.90      747.75     15.51 o 
   3   3   0     1489.78     1476.25     48.81 o 
   4   3   0       34.33       40.15      2.06 o 
   5   3   0       85.47       83.05      2.57 o 
   6   3   0      163.92      174.82      6.37 o 
   7   3   0      335.66      350.05      8.72 o 
   8   3   0      352.43      369.32      9.38 o 
   9   3   0      878.31      878.06     21.44 o 
  10   3   0       12.97       18.72      2.85 o 
  11   3   0      974.86      940.42     33.58 o 
  12   3   0       25.53       19.68      5.25 o 
  13   3   0      318.00      304.96      7.23 o 
  14   3   0      320.84      316.40      7.40 o 
  15   3   0        0.15        2.93      2.85 o 
  16   3   0       50.28       51.92      4.25 o 
  17   3   0       85.88       93.27      5.11 o 
  18   3   0       15.41       21.73      4.26 o 
  19   3   0       53.63       58.43      6.14 o 
   0   4   0     1185.70     1077.92     14.29 o 
   1   4   0       10.94       16.52      2.45 o 
   2   4   0        0.36       -1.85      2.86 o 
   3   4   0       10.76        6.56      2.55 o 
   4   4   0       75.07       71.01      3.68 o 
   5   4   0      381.21      372.46      9.88 o 
   6   4   0      398.07      412.10      7.73 o 
   7   4   0       68.67       63.98      3.80 o 
   8   4   0      299.97      256.45      6.42 o 
   9   4   0       87.19       90.19      4.57 o 
  10   4   0      285.65      301.24      7.25 o 
  11   4   0      740.99      688.20     15.01 o 
  12   4   0      183.66      188.29      6.39 o 
  13   4   0      108.12       87.83      5.01 o 
  14   4   0      166.74      144.62      5.96 o 
  15   4   0       91.78       96.70      6.39 o 
  16   4   0      122.15      128.08      6.06 o 
  17   4   0        0.06        2.41      4.20 o 
   1   5   0      288.07      256.87      8.74 o 
   2   5   0      281.47      250.70      6.41 o 
   3   5   0       16.39       18.92      3.29 o 
   4   5   0      530.12      450.79     16.31 o 
   5   5   0       76.48       73.32      4.46 o 
   6   5   0       43.39       47.55      4.34 o 
   7   5   0       67.40       57.86      4.31 o 
   8   5   0       27.21       32.54      5.34 o 
   9   5   0       26.41       31.35      4.43 o 
  10   5   0       15.87       21.20      4.28 o 
  11   5   0       18.12       18.05      4.29 o 
  12   5   0        2.05        4.95      3.98 o 
  13   5   0       16.10       26.22      4.78 o 
   0   6   0      221.04      184.86      9.08 o 
   1   6   0        1.70        5.67      4.67 o 
   2   6   0       13.97       15.13      5.97 o 
   3   6   0        4.29        6.73      5.63 o 
   4   6   0        0.83       -1.18      5.30 o 
   5   6   0        1.28        7.90      5.46 o 
   6   6   0       37.45       33.88      6.98 o 
 -22   1   1        0.56       10.00      5.63 o 
 -21   1   1       70.46       80.70      7.65 o 
 -20   1   1        0.79        1.93      4.37 o 
 -19   1   1      113.96      127.86      7.82 o 
 -18   1   1       12.87       17.02      2.57 o 
 -17   1   1       60.25       64.01      6.19 o 
 -16   1   1        0.00        0.26      1.98 o 
 -15   1   1        1.04        1.86      1.74 o 
 -14   1   1      253.50      253.03      4.52 o 
 -13   1   1      613.29      590.17     10.00 o 
 -12   1   1        0.32        1.32      1.06 o 
 -11   1   1      522.09      575.91     15.60 o 
 -10   1   1      529.42      601.73     13.10 o 
  -9   1   1       21.84       19.45      1.21 o 
  -8   1   1       63.46       76.80      3.15 o 
  -7   1   1      341.45      323.31      2.94 o 
  -6   1   1      331.47      291.65      4.62 o 
  -5   1   1      880.75      995.41     18.12 o 
  -4   1   1      412.37      487.26     11.23 o 
  -3   1   1      646.31      702.31     15.69 o 
  -2   1   1     5940.44     6091.40     29.34 o 
  -1   1   1     1392.85     1385.07      9.16 o 
   0   1   1     2465.19     2365.82     45.23 o 
   1   1   1     3473.81     3596.53    161.20 o 
   2   1   1    11124.51    11371.39    273.37 o 
   3   1   1     5495.01     5831.71     75.86 o 
   4   1   1     2418.27     2422.09     11.25 o 
   5   1   1     5545.23     5936.84     82.18 o 
   6   1   1      486.22      541.25     12.11 o 
   7   1   1      555.74      656.60     15.58 o 
   8   1   1      490.21      579.53     19.37 o 
   9   1   1      782.92      836.74     24.77 o 
  10   1   1       29.47       28.41      1.54 o 
  11   1   1      326.94      325.95      8.45 o 
  12   1   1        2.90        3.48      1.23 o 
  13   1   1      148.00      137.57      2.87 o 
  14   1   1        0.23        2.53      1.35 o 
  15   1   1      691.45      673.29     19.40 o 
  16   1   1      421.00      436.84     24.51 o 
  17   1   1       30.24       40.52      3.74 o 
  18   1   1      247.86      246.02      6.65 o 
  19   1   1       53.23       52.43      4.37 o 
  20   1   1       13.11       18.49      5.21 o 
  21   1   1       83.98       86.25      8.07 o 
 -21   2   1        1.70        5.63      5.46 o 
 -20   2   1       23.92       27.15      6.05 o 
 -19   2   1       42.57       46.38      4.52 o 
 -18   2   1      107.56       97.54      4.93 o 
 -17   2   1       15.02       21.95      3.38 o 
 -16   2   1        6.24        2.62      2.55 o 
 -15   2   1       33.39       30.27      3.47 o 
 -14   2   1       56.86       51.54      3.43 o 
 -13   2   1        0.25        2.17      1.57 o 
 -12   2   1       59.69       51.23      2.45 o 
 -11   2   1      539.04      562.66     10.98 o 
 -10   2   1        3.39        7.69      1.08 o 
  -9   2   1     1113.81     1160.30     10.91 o 
  -8   2   1      115.80      102.61      3.15 o 
  -7   2   1       58.08       75.34      2.63 o 
  -6   2   1      164.81      186.06      2.71 o 
  -5   2   1      450.50      536.36     11.06 o 
  -4   2   1      205.74      194.96      6.10 o 
  -3   2   1      301.95      321.22      5.97 o 
  -2   2   1       92.15       91.42      2.37 o 
  -1   2   1      415.23      429.57      4.37 o 
   0   2   1        4.33        4.54      1.10 o 
   1   2   1       93.63       88.42      2.75 o 
   2   2   1       90.42       94.33      4.04 o 
   3   2   1     2005.24     2139.76      8.51 o 
   4   2   1     1599.23     1631.73      7.34 o 
   5   2   1      762.73      914.08      9.02 o 
   6   2   1     1906.88     2032.30     21.13 o 
   7   2   1      268.47      286.90      4.06 o 
   8   2   1        6.79        5.59      0.94 o 
   9   2   1      864.63      916.26     17.94 o 
  10   2   1      183.52      168.07      9.64 o 
  11   2   1      338.09      322.98      4.76 o 
  12   2   1      123.95      112.36      6.69 o 
  13   2   1      215.62      204.09     14.11 o 
  14   2   1      265.95      234.43      6.09 o 
  15   2   1      184.61      165.74      5.43 o 
  16   2   1        0.14        1.87      2.55 o 
  17   2   1       19.60       15.75      3.24 o 
  18   2   1      134.05      124.51      5.40 o 
  19   2   1       10.69       11.11      3.62 o 
  20   2   1      101.30      108.18      5.72 o 
 -19   3   1       29.63       30.83      4.40 o 
 -18   3   1       14.31       20.27      6.09 o 
 -17   3   1      119.50      119.82      6.30 o 
 -16   3   1        0.09       -4.70      3.57 o 
 -15   3   1      125.69      105.00      5.21 o 
 -14   3   1      210.94      187.36      5.82 o 
 -13   3   1        1.34       -0.55      3.36 o 
 -12   3   1       72.22       67.89      3.80 o 
 -11   3   1      277.60      251.98     14.17 o 
 -10   3   1      624.93      536.98      8.23 o 
  -9   3   1      504.54      513.46     11.43 o 
  -8   3   1      181.84      178.91      3.72 o 
  -7   3   1      686.73      711.75     17.22 o 
  -6   3   1     1878.42     1878.41     32.96 o 
  -5   3   1     1034.62     1054.73     21.39 o 
  -4   3   1        6.85       11.00      1.53 o 
  -3   3   1       42.51       35.47      3.11 o 
  -2   3   1       16.40       22.82      2.10 o 
  -1   3   1     1856.26     1962.10     33.67 o 
   0   3   1       12.65        9.40      1.25 o 
   1   3   1      291.09      290.27      4.21 o 
   2   3   1       35.59       40.11      1.92 o 
   3   3   1      613.25      625.44      5.27 o 
   4   3   1       11.13        9.17      2.08 o 
   5   3   1       59.95       63.08      3.11 o 
   6   3   1      109.85      109.16      2.97 o 
   7   3   1      191.87      209.34      5.14 o 
   8   3   1      798.25      789.17     19.25 o 
   9   3   1      149.32      147.60      5.72 o 
  10   3   1      980.97     1018.67     11.50 o 
  11   3   1      312.92      270.62      6.48 o 
  12   3   1        0.58       -0.34      2.43 o 
  13   3   1       28.83       24.37      3.48 o 
  14   3   1        6.26        7.36      3.17 o 
  15   3   1      132.29      129.51      5.58 o 
  16   3   1      275.63      278.04      7.63 o 
  17   3   1        0.68       -0.13      3.39 o 
  18   3   1       30.85       26.55      4.47 o 
  19   3   1      132.62      141.80      6.38 o 
 -17   4   1        0.54        7.73      4.04 o 
 -16   4   1      112.01      110.77      5.72 o 
 -15   4   1      166.55      162.12      6.33 o 
 -14   4   1       53.03       63.05      4.61 o 
 -13   4   1       37.16       38.99      4.37 o 
 -12   4   1      190.36      186.57      7.86 o 
 -11   4   1       39.42       49.39      3.98 o 
 -10   4   1       15.61       20.03      3.50 o 
  -9   4   1       91.44       80.02      4.31 o 
  -8   4   1      149.45      140.68      5.02 o 
  -7   4   1      352.50      338.05     10.90 o 
  -6   4   1        0.43        6.17      2.14 o 
  -5   4   1       98.58       94.78      5.64 o 
  -4   4   1      349.88      315.61      6.26 o 
  -3   4   1       49.99       40.09      3.02 o 
  -2   4   1      607.32      582.50      7.77 o 
  -1   4   1      330.17      298.84      5.67 o 
   0   4   1       63.77       63.12      5.61 o 
   1   4   1       20.67       25.93      3.26 o 
   2   4   1       33.45       34.88      2.40 o 
   3   4   1      875.68      812.05      9.62 o 
   4   4   1      558.90      547.71      8.23 o 
   5   4   1      112.84      109.11      6.68 o 
   6   4   1      118.29      119.35      4.58 o 
   7   4   1     1119.24     1046.32     13.62 o 
   8   4   1        9.98        7.86      3.06 o 
   9   4   1      512.52      472.79      8.68 o 
  10   4   1      105.42      126.73      5.34 o 
  11   4   1      205.73      175.49      6.03 o 
  12   4   1      104.34       90.46      4.99 o 
  13   4   1      374.60      339.65     11.14 o 
  14   4   1        2.39       -0.20      3.39 o 
  15   4   1      160.87      159.77      6.60 o 
  16   4   1       47.17       48.67      5.55 o 
 -13   5   1      119.48      110.71      6.08 o 
 -12   5   1        5.88        7.78      8.45 o 
 -11   5   1        7.33        7.60      3.91 o 
 -10   5   1      165.02      155.14      6.12 o 
  -9   5   1      148.32      130.16      5.62 o 
  -8   5   1       17.70       15.43      5.80 o 
  -7   5   1        7.34       -0.73      3.38 o 
  -6   5   1        0.36        5.15      4.58 o 
  -5   5   1      108.41      117.65      5.25 o 
  -4   5   1        0.44       -2.69      4.04 o 
  -3   5   1      168.44      156.88      8.74 o 
  -2   5   1      162.36      172.35      5.49 o 
  -1   5   1       12.48        5.17      3.40 o 
   0   5   1      249.88      218.68      6.03 o 
   1   5   1      367.71      315.00     10.00 o 
   2   5   1      452.91      430.00     11.69 o 
   3   5   1        0.23       -1.48      3.74 o 
   4   5   1      307.02      289.35      5.81 o 
   5   5   1      601.49      561.52      9.59 o 
   6   5   1      132.13      121.02      5.35 o 
   7   5   1      105.00      111.92      6.73 o 
   8   5   1       88.08       90.23      5.17 o 
   9   5   1      215.95      207.05     10.63 o 
  10   5   1        5.25       11.65      8.41 o 
  11   5   1      168.39      160.24      6.51 o 
  12   5   1      180.34      194.14     10.93 o 
  13   5   1       92.68       87.95      5.62 o 
  -7   6   1      116.95      110.13      8.32 o 
  -6   6   1        0.21       -7.57      5.04 o 
  -5   6   1       19.60       24.97      6.89 o 
  -4   6   1        0.06       -8.32      5.55 o 
  -3   6   1       96.57       91.04      7.57 o 
  -2   6   1      112.39      103.40      7.65 o 
  -1   6   1      159.29      165.27      8.91 o 
   0   6   1      385.24      354.51     12.02 o 
   1   6   1        0.21       -3.92      3.71 o 
   2   6   1      371.16      341.22     11.94 o 
   3   6   1      311.82      306.42     11.60 o 
   4   6   1       33.43       46.82      7.40 o 
   5   6   1       11.57       16.39      6.39 o 
   6   6   1      213.67      199.40     10.42 o 
 -22   0   2       16.33       25.89      6.14 o 
 -21   0   2      368.58      386.37     12.44 o 
 -20   0   2      167.33      171.41      8.74 o 
 -19   0   2       70.65       77.51      6.64 o 
 -18   0   2      841.51      929.85     16.65 o 
 -17   0   2      920.15      968.61     16.31 o 
 -16   0   2     1377.46     1331.10     18.24 o 
 -15   0   2     1071.58     1003.57     32.70 o 
 -14   0   2     1228.32     1218.78     15.97 o 
 -13   0   2      303.43      279.89      4.93 o 
 -12   0   2     2225.70     2222.12     29.09 o 
 -11   0   2     2613.45     2546.39     21.18 o 
 -10   0   2      495.68      490.96     17.74 o 
  -9   0   2     1176.71     1315.93     46.95 o 
  -8   0   2     1962.70     1962.53      9.71 o 
  -7   0   2      567.15      517.18      4.54 o 
  -6   0   2      648.06      737.54     38.08 o 
  -5   0   2       80.75       78.60      6.09 o 
  -4   0   2       41.04       50.76      2.12 o 
  -3   0   2      106.99       86.24      9.54 o 
  -2   0   2    13715.79    12741.93    129.25 o 
  -1   0   2      525.97      516.00      9.58 o 
   0   0   2     1880.62     1868.53     11.35 o 
   1   0   2     5445.07     5785.58    113.52 o 
   2   0   2     1102.40     1156.53     16.77 o 
   3   0   2     1277.01     1275.83     57.25 o 
   4   0   2      187.00      181.71      2.75 o 
   5   0   2     4065.28     3991.16     74.52 o 
   6   0   2     1364.24     1275.82     12.53 o 
   7   0   2      539.27      561.43     16.90 o 
   8   0   2        6.43       13.32      2.94 o 
   9   0   2     4915.55     5103.43    115.09 o 
  10   0   2       10.41        8.24      1.57 o 
  11   0   2        2.40        4.80      1.54 o 
  12   0   2       53.15       35.14      2.70 o 
  13   0   2     4288.68     4298.99     60.19 o 
  14   0   2     1387.48     1390.52     34.93 o 
  15   0   2      147.71      151.55      9.12 o 
  16   0   2     1074.12     1022.22     18.70 o 
  17   0   2      955.73      967.49     75.87 o 
  18   0   2      187.83      199.69     19.29 o 
 -22   1   2        2.10        3.28      5.30 o 
 -21   1   2      391.73      389.65     12.95 o 
 -20   1   2      173.64      158.88      8.74 o 
 -19   1   2       89.56       95.60      8.70 o 
 -18   1   2      229.29      225.91      6.35 o 
 -17   1   2      491.87      471.12      8.32 o 
 -16   1   2      393.01      382.98      5.73 o 
 -15   1   2      109.70      108.55      3.30 o 
 -14   1   2      870.27      843.21     23.73 o 
 -13   1   2      142.84      143.44      3.41 o 
 -12   1   2       17.61       20.00      1.44 o 
 -11   1   2      681.35      729.89     13.25 o 
 -10   1   2     1074.68     1101.27      7.59 o 
  -9   1   2       80.77       89.29      2.00 o 
  -8   1   2     1649.55     1786.18     40.83 o 
  -7   1   2     6163.09     6276.04    162.64 o 
  -6   1   2      638.93      689.93      6.04 o 
  -5   1   2      953.15      982.20     28.66 o 
  -4   1   2      320.84      297.16      2.90 o 
  -3   1   2     1266.05     1326.15     36.98 o 
  -2   1   2        3.77        3.53      0.60 o 
  -1   1   2        0.01        2.28      0.62 o 
   0   1   2       32.95       25.98      1.95 o 
   1   1   2       75.70       92.02      1.71 o 
   2   1   2     4302.59     4547.62     91.90 o 
   3   1   2     2299.40     2479.39     41.72 o 
   4   1   2     6310.87     6706.69    143.38 o 
   5   1   2     3176.61     3371.49     60.77 o 
   6   1   2       71.77       88.58      1.70 o 
   7   1   2       56.81       56.21      1.57 o 
   8   1   2      355.76      321.90      6.66 o 
   9   1   2      901.46      988.86     28.84 o 
  10   1   2       15.83       11.10      1.29 o 
  11   1   2      372.50      379.30      6.31 o 
  12   1   2      409.39      374.36      6.22 o 
  13   1   2      376.79      371.99     10.01 o 
  14   1   2      517.45      508.55     18.08 o 
  15   1   2      820.58      762.77     16.14 o 
  16   1   2      304.24      299.41     10.97 o 
  17   1   2      363.47      357.13      7.72 o 
  18   1   2       55.16       62.44      4.33 o 
  19   1   2      134.24      143.84     10.68 o 
  20   1   2       27.08       39.81      4.43 o 
  21   1   2       47.75       51.03      7.06 o 
 -21   2   2       13.92       15.30      5.63 o 
 -20   2   2      100.95       97.77      7.90 o 
 -19   2   2      367.72      373.82      8.33 o 
 -18   2   2      356.44      358.46     12.40 o 
 -17   2   2       15.32       17.52      3.24 o 
 -16   2   2      693.93      667.69     64.48 o 
 -15   2   2      516.05      510.45     27.57 o 
 -14   2   2        6.64        7.41      1.81 o 
 -13   2   2       32.28       33.54      2.35 o 
 -12   2   2        2.97        0.66      1.29 o 
 -11   2   2      145.91      132.65      2.77 o 
 -10   2   2      419.24      409.30      4.21 o 
  -9   2   2     1200.02     1166.30     16.87 o 
  -8   2   2     2364.04     2388.20     31.04 o 
  -7   2   2      170.11      193.03      4.65 o 
  -6   2   2      644.84      789.64     20.28 o 
  -5   2   2     1284.97     1353.99     21.22 o 
  -4   2   2     2312.74     2387.91     55.48 o 
  -3   2   2      147.98      169.91      8.78 o 
  -2   2   2      114.50      123.59      5.64 o 
  -1   2   2       76.27       57.72      2.52 o 
   0   2   2     2053.70     2179.07     29.30 o 
   1   2   2      659.69      666.68     21.65 o 
   2   2   2      942.76      929.84     55.15 o 
   3   2   2       38.98       65.90      4.96 o 
   4   2   2      215.56      240.04      4.37 o 
   5   2   2      699.37      873.36     16.55 o 
   6   2   2    10481.03    10818.28    128.44 o 
   7   2   2     1891.95     1918.24     55.51 o 
   8   2   2       36.38       44.19      2.14 o 
   9   2   2       43.83       37.13      2.20 o 
  10   2   2      598.15      561.46     12.65 o 
  11   2   2        5.28        5.45      1.71 o 
  12   2   2      637.24      626.68     34.70 o 
  13   2   2      790.24      745.84     10.04 o 
  14   2   2        4.05        4.10      2.03 o 
  15   2   2      174.27      185.98      7.82 o 
  16   2   2       84.82      100.29      4.78 o 
  17   2   2       87.88       78.71      4.69 o 
  18   2   2      255.73      238.93      7.13 o 
  19   2   2        0.45       -1.64      3.36 o 
  20   2   2       86.92       95.11      5.97 o 
 -20   3   2      100.19       91.11      5.62 o 
 -19   3   2       24.64       34.64      8.07 o 
 -18   3   2      198.35      167.47      6.85 o 
 -17   3   2      249.47      263.13      7.30 o 
 -16   3   2       33.53       43.74      4.18 o 
 -15   3   2       12.48       10.53      4.04 o 
 -14   3   2      444.90      441.38      8.38 o 
 -13   3   2      304.67      307.72      6.86 o 
 -12   3   2       21.21       24.11      3.20 o 
 -11   3   2      309.57      307.96      6.54 o 
 -10   3   2       28.27       40.72      2.58 o 
  -9   3   2        7.46       12.00      1.62 o 
  -8   3   2        7.20        8.91      2.10 o 
  -7   3   2      848.39      852.72      9.60 o 
  -6   3   2      841.95      850.70     22.11 o 
  -5   3   2      226.84      251.22      3.45 o 
  -4   3   2      933.93      891.08      9.67 o 
  -3   3   2      575.35      555.83     12.66 o 
  -2   3   2      121.35      128.49      3.04 o 
  -1   3   2       30.10       33.95      2.23 o 
   0   3   2       22.41       21.31      1.83 o 
   1   3   2       77.54       58.16      3.01 o 
   2   3   2      243.91      217.03     10.68 o 
   3   3   2      502.77      502.43     10.89 o 
   4   3   2      390.76      380.44      6.18 o 
   5   3   2      481.74      480.19      7.04 o 
   6   3   2      221.78      212.31      5.11 o 
   7   3   2      162.69      194.02      6.09 o 
   8   3   2      839.98      889.86     24.21 o 
   9   3   2     1811.39     1732.56    115.00 o 
  10   3   2     1914.39     1753.48     64.73 o 
  11   3   2      566.40      595.97     19.71 o 
  12   3   2      124.79      108.92      4.75 o 
  13   3   2        3.81       11.70      3.06 o 
  14   3   2      138.27      128.19      5.35 o 
  15   3   2      298.18      285.30      7.55 o 
  16   3   2       73.46       65.78      4.62 o 
  17   3   2        3.60        0.34      3.27 o 
  18   3   2       27.89       34.46      4.60 o 
 -17   4   2       14.89       12.53      4.14 o 
 -16   4   2       44.63       48.18      4.78 o 
 -15   4   2       65.52       62.62      4.79 o 
 -14   4   2       22.70       20.78      4.20 o 
 -13   4   2        1.76        1.26      3.24 o 
 -12   4   2        4.30        7.39      3.30 o 
 -11   4   2       24.35       19.43      3.67 o 
 -10   4   2      546.16      534.16      9.15 o 
  -9   4   2      284.58      267.34      6.63 o 
  -8   4   2       39.65       46.57      3.45 o 
  -7   4   2       86.52       83.81      3.94 o 
  -6   4   2      696.66      668.83     17.08 o 
  -5   4   2      138.37      126.36      5.35 o 
  -4   4   2      217.43      216.34      7.72 o 
  -3   4   2        8.17       10.11      1.97 o 
  -2   4   2      106.85      100.03      3.06 o 
  -1   4   2      999.97      984.05     53.93 o 
   0   4   2       46.59       52.67      3.06 o 
   1   4   2      159.15      153.49      4.69 o 
   2   4   2       48.67       48.13      2.68 o 
   3   4   2      783.52      695.63     10.63 o 
   4   4   2      844.95      830.15     14.96 o 
   5   4   2        2.84        1.93      2.67 o 
   6   4   2      551.58      512.67      9.63 o 
   7   4   2       81.87       78.17      4.18 o 
   8   4   2       46.74       45.08      4.29 o 
   9   4   2       82.10       65.99      4.27 o 
  10   4   2      173.20      153.35      5.65 o 
  11   4   2      186.65      177.25      6.12 o 
  12   4   2        3.80        6.31      4.92 o 
  13   4   2      701.12      637.73     11.81 o 
  14   4   2       73.35       71.05      5.30 o 
  15   4   2      182.77      179.42      6.92 o 
  16   4   2       61.52       62.98      5.88 o 
 -14   5   2      103.07      118.53      9.58 o 
 -13   5   2        3.77       10.48      4.14 o 
 -12   5   2        1.76        2.76      4.58 o 
 -11   5   2       16.29       25.54      4.26 o 
 -10   5   2      191.05      172.78      6.36 o 
  -9   5   2        2.33        0.29      3.53 o 
  -8   5   2      141.05      125.49      5.53 o 
  -7   5   2      322.26      293.39     10.76 o 
  -6   5   2        0.02       -4.66      3.11 o 
  -5   5   2       61.87       60.84      5.51 o 
  -4   5   2       73.36       67.84      5.97 o 
  -3   5   2       71.14       64.48      5.72 o 
  -2   5   2        0.40       -1.34      2.64 o 
  -1   5   2      137.43      132.15      6.81 o 
   0   5   2        3.79       -2.61      4.12 o 
   1   5   2        0.74        1.43      3.78 o 
   2   5   2       16.88       12.50      3.92 o 
   3   5   2      577.67      554.97      7.67 o 
   4   5   2      276.32      272.57      5.78 o 
   5   5   2        0.74       -3.24      5.04 o 
   6   5   2        7.57        5.75      4.46 o 
   7   5   2       20.03       17.93      6.14 o 
   8   5   2      112.24      110.42      8.24 o 
   9   5   2       22.61       32.98      5.72 o 
  10   5   2        0.34        4.58      3.87 o 
  11   5   2        0.19        3.02      4.07 o 
  12   5   2       28.53       29.80      4.93 o 
  -7   6   2        7.12       18.33      6.39 o 
  -6   6   2        0.44        2.44      5.72 o 
  -5   6   2       81.97       73.64      7.40 o 
  -4   6   2       16.58       27.41      9.75 o 
  -3   6   2      112.15      106.68      7.99 o 
  -2   6   2      106.07       90.96      7.31 o 
  -1   6   2        1.33        3.61      5.38 o 
   0   6   2       10.23       14.04      5.55 o 
   1   6   2        2.51        2.63      3.83 o 
   2   6   2        7.22       17.24      4.20 o 
   3   6   2       62.33       72.21      8.24 o 
   4   6   2       12.76       26.73      6.39 o 
   5   6   2        0.90        2.61      6.22 o 
 -22   1   3       71.84       62.88      7.48 o 
 -21   1   3        0.05        1.36      3.29 o 
 -20   1   3      208.34      205.26      7.27 o 
 -19   1   3      309.15      311.82     14.46 o 
 -18   1   3        7.95        8.27      2.67 o 
 -17   1   3       14.84       20.89      2.99 o 
 -16   1   3       89.90       96.36      3.34 o 
 -15   1   3      285.34      275.64      8.23 o 
 -14   1   3        1.89        3.19      1.74 o 
 -13   1   3      384.39      395.12      9.18 o 
 -12   1   3      953.03      992.65     19.93 o 
 -11   1   3      215.82      223.13      3.15 o 
 -10   1   3        2.20        2.25      0.97 o 
  -9   1   3       25.42       33.54      1.55 o 
  -8   1   3      123.65      129.16      4.04 o 
  -7   1   3      807.58      830.96     12.71 o 
  -6   1   3     1095.44     1217.17     54.01 o 
  -5   1   3      345.35      373.83      4.79 o 
  -4   1   3      985.89      859.46     29.02 o 
  -3   1   3     1110.91     1138.19     15.14 o 
  -2   1   3      932.45      962.78     27.50 o 
  -1   1   3      191.20      178.29      4.96 o 
   0   1   3     1508.57     1495.32     15.74 o 
   1   1   3     1981.12     2071.15     58.52 o 
   2   1   3       78.61       83.65      1.86 o 
   3   1   3     2926.25     3330.72     46.83 o 
   4   1   3      541.89      520.64      5.99 o 
   5   1   3       13.14       20.73      1.14 o 
   6   1   3      380.23      415.42      9.23 o 
   7   1   3      299.30      312.99      6.03 o 
   8   1   3       46.11       58.88      1.84 o 
   9   1   3      271.50      281.90      3.36 o 
  10   1   3        0.42       -0.27      1.02 o 
  11   1   3      134.55      133.16      4.40 o 
  12   1   3        3.13        7.46      1.74 o 
  13   1   3      496.03      485.11     14.00 o 
  14   1   3       67.54       82.73      3.19 o 
  15   1   3      431.90      421.52     20.93 o 
  16   1   3      118.03      104.67      6.70 o 
  17   1   3       48.27       44.62      3.08 o 
  18   1   3       37.40       32.99      6.68 o 
  19   1   3      169.63      176.77      9.50 o 
  20   1   3       45.61       60.40      7.15 o 
 -21   2   3       69.61       81.38      7.48 o 
 -20   2   3       63.23       78.69      7.31 o 
 -19   2   3        1.00        1.01      4.12 o 
 -18   2   3        0.00        2.12      3.28 o 
 -17   2   3        0.03        1.37      2.61 o 
 -16   2   3       48.52       42.35      2.86 o 
 -15   2   3       46.35       43.57      2.72 o 
 -14   2   3        9.45        8.62      1.95 o 
 -13   2   3      121.13      118.27      2.87 o 
 -12   2   3       31.95       24.63      1.85 o 
 -11   2   3       74.70       79.62      2.37 o 
 -10   2   3       11.79        9.35      1.41 o 
  -9   2   3      400.57      434.60      7.07 o 
  -8   2   3      914.76      963.73     11.87 o 
  -7   2   3      603.98      640.25      8.19 o 
  -6   2   3      710.79      774.25     19.00 o 
  -5   2   3      256.92      262.21      5.16 o 
  -4   2   3      273.09      281.89      7.16 o 
  -3   2   3       74.61       52.24      2.17 o 
  -2   2   3       17.48       16.02      1.18 o 
  -1   2   3      170.72      169.90      3.53 o 
   0   2   3       31.23       33.99      2.25 o 
   1   2   3       32.45       28.05      1.61 o 
   2   2   3       15.48       21.27      2.82 o 
   3   2   3        0.12        1.02      1.51 o 
   4   2   3       21.50       24.01      2.15 o 
   5   2   3     1044.53     1126.46     13.67 o 
   6   2   3      341.37      315.08     11.06 o 
   7   2   3      390.88      455.75      9.98 o 
   8   2   3      105.40      100.98      5.66 o 
   9   2   3       25.64       34.82      2.20 o 
  10   2   3        5.49        1.88      1.73 o 
  11   2   3       56.75       61.00      3.28 o 
  12   2   3       11.93       14.07      2.11 o 
  13   2   3      523.31      446.69     14.49 o 
  14   2   3       14.21        8.85      2.27 o 
  15   2   3      310.17      279.97     17.82 o 
  16   2   3        9.31       18.20      3.48 o 
  17   2   3      101.92       83.30      4.81 o 
  18   2   3       46.02       49.67      4.53 o 
  19   2   3      177.95      160.34      6.51 o 
 -20   3   3        0.45        3.62      3.68 o 
 -19   3   3       16.64       22.59      4.01 o 
 -18   3   3      497.29      466.15      9.54 o 
 -17   3   3      192.22      191.39      6.31 o 
 -16   3   3       32.01       44.13      4.19 o 
 -15   3   3        9.95        8.88      2.97 o 
 -14   3   3      139.99      128.08      4.98 o 
 -13   3   3      102.63      103.14      5.88 o 
 -12   3   3       11.12       22.06      3.06 o 
 -11   3   3        0.17       -0.45      1.52 o 
 -10   3   3       33.49       36.11      2.22 o 
  -9   3   3        0.15        0.71      1.39 o 
  -8   3   3       52.14       39.21      2.16 o 
  -7   3   3      154.62      178.14      3.87 o 
  -6   3   3        7.91        7.22      1.19 o 
  -5   3   3      451.24      468.72      7.37 o 
  -4   3   3      377.64      367.29     10.74 o 
  -3   3   3      150.98      134.16      2.82 o 
  -2   3   3      138.64      166.57      6.49 o 
  -1   3   3      895.37      890.93     19.16 o 
   0   3   3      201.74      238.48     11.77 o 
   1   3   3       17.87       31.39      2.00 o 
   2   3   3      747.76      790.98     11.69 o 
   3   3   3      876.61      843.10     14.29 o 
   4   3   3      397.55      391.45      6.39 o 
   5   3   3       59.74       54.44      3.18 o 
   6   3   3        4.24       -0.17      1.99 o 
   7   3   3      642.35      621.65      8.71 o 
   8   3   3     2566.61     2487.35     30.60 o 
   9   3   3      123.21      100.77      4.54 o 
  10   3   3      120.48      128.33      5.02 o 
  11   3   3       40.19       45.96      4.00 o 
  12   3   3      176.52      178.23      8.20 o 
  13   3   3        0.00        0.58      2.85 o 
  14   3   3        1.41       -5.30      3.53 o 
  15   3   3        5.70        2.09      5.21 o 
  16   3   3        3.93        4.34      3.41 o 
  17   3   3       71.91       76.30      6.22 o 
  18   3   3        5.13        6.67      4.02 o 
 -17   4   3      114.45      121.71      6.35 o 
 -16   4   3       90.71       90.10      6.18 o 
 -15   4   3      145.07      146.66      6.00 o 
 -14   4   3       51.19       56.53      4.51 o 
 -13   4   3      253.11      256.08     11.35 o 
 -12   4   3      187.50      188.54      6.18 o 
 -11   4   3      134.15      132.13      5.28 o 
 -10   4   3      215.63      220.97      6.24 o 
  -9   4   3      172.93      171.88      5.10 o 
  -8   4   3        5.08        5.76      2.21 o 
  -7   4   3        9.33       16.05      2.58 o 
  -6   4   3      245.95      232.33      9.32 o 
  -5   4   3     1268.83     1253.13     21.82 o 
  -4   4   3       65.32       65.96      2.49 o 
  -3   4   3      329.29      324.76     17.40 o 
  -2   4   3      985.15      978.86     53.09 o 
  -1   4   3      163.43      145.15      4.92 o 
   0   4   3       70.78       74.93      2.96 o 
   1   4   3        6.31        3.51      2.01 o 
   2   4   3       28.86       29.57      2.99 o 
   3   4   3       48.98       52.29      2.96 o 
   4   4   3       57.45       62.37      3.83 o 
   5   4   3       19.04       17.92      3.09 o 
   6   4   3       31.61       40.40      3.86 o 
   7   4   3       28.62       26.69      3.59 o 
   8   4   3       21.64       22.84      3.59 o 
   9   4   3      161.79      177.87      6.03 o 
  10   4   3      415.94      375.30      8.32 o 
  11   4   3        1.74        1.34      3.24 o 
  12   4   3     1154.83     1077.63     17.65 o 
  13   4   3       30.29       58.28      9.16 o 
  14   4   3       77.15       72.96      5.20 o 
  15   4   3        0.23       -3.40      3.68 o 
 -14   5   3      282.72      265.98     11.69 o 
 -13   5   3       20.12       22.93      4.62 o 
 -12   5   3      108.67       85.59      8.28 o 
 -11   5   3      155.00      163.91      6.47 o 
 -10   5   3       82.00       82.78      5.04 o 
  -9   5   3       23.13       27.24      5.88 o 
  -8   5   3      449.73      406.63     12.53 o 
  -7   5   3      422.72      422.30     23.03 o 
  -6   5   3       32.87       43.40      5.97 o 
  -5   5   3       47.77       56.54      4.67 o 
  -4   5   3      445.66      417.35     23.71 o 
  -3   5   3      146.83      139.47      7.57 o 
  -1   5   3        4.69       12.02      4.29 o 
   0   5   3      576.31      582.30     31.65 o 
   1   5   3       21.67       26.29      3.75 o 
   2   5   3      109.86      104.37      6.19 o 
   3   5   3       18.24       20.92      4.34 o 
   4   5   3        2.42       -1.34      2.78 o 
   5   5   3       48.21       52.64      3.95 o 
   6   5   3       14.67       19.20      6.27 o 
   7   5   3      252.95      247.46      7.90 o 
   8   5   3       51.51       60.65      4.94 o 
   9   5   3        0.61        5.88      7.65 o 
  10   5   3       63.17       71.24      5.22 o 
  11   5   3       43.21       56.31      6.64 o 
  12   5   3       31.03       27.07      5.11 o 
  -6   6   3      157.97      157.88      9.42 o 
  -5   6   3      129.23      149.67     10.34 o 
  -4   6   3      125.89      123.91     18.12 o 
  -3   6   3       48.80       59.83      5.83 o 
  -2   6   3      130.96      114.92      8.24 o 
  -1   6   3       16.92       31.86      6.30 o 
   0   6   3        1.87       -1.09      5.46 o 
   2   6   3      137.00      147.70      9.00 o 
   3   6   3       29.55       26.90      6.64 o 
   4   6   3      129.11      120.97      8.41 o 
 -23   0   4      154.21      182.17     10.17 o 
 -22   0   4        3.94       -3.11      4.29 o 
 -21   0   4       30.30       37.58      6.30 o 
 -20   0   4      494.00      481.61     13.37 o 
 -19   0   4      606.15      555.09     13.79 o 
 -18   0   4       55.75       67.34      6.05 o 
 -17   0   4     2192.71     2212.87     24.72 o 
 -16   0   4      302.71      311.21      9.33 o 
 -15   0   4      391.43      446.56     10.68 o 
 -14   0   4       60.71       54.90      4.71 o 
 -13   0   4      234.65      208.52      8.15 o 
 -12   0   4      536.99      513.58     15.89 o 
 -11   0   4      467.69      487.10     25.64 o 
 -10   0   4      766.33      759.51     55.19 o 
  -9   0   4     1173.87     1395.43     51.24 o 
  -8   0   4     3256.11     3586.29    115.55 o 
  -7   0   4     1611.05     1579.81     56.64 o 
  -6   0   4       84.46       65.65      4.46 o 
  -5   0   4     2222.60     2328.48    213.70 o 
  -4   0   4     4295.62     4241.91    270.99 o 
  -3   0   4    20086.71    19059.45    126.28 o 
  -2   0   4    25828.76    23047.16    625.69 o 
  -1   0   4      639.11      701.35      6.05 o 
   0   0   4       21.59       32.25      1.29 o 
   1   0   4     1854.44     1886.11     31.78 o 
   2   0   4    14886.92    15339.07    177.68 o 
   3   0   4      417.82      405.27      4.30 o 
   4   0   4      140.20      142.90      4.26 o 
   5   0   4      663.66      696.41     10.26 o 
   6   0   4      183.12      201.24      7.73 o 
   7   0   4      702.40      746.30     21.27 o 
   8   0   4       68.13       62.14      2.67 o 
   9   0   4        7.81        6.39      1.61 o 
  10   0   4        0.35        3.65      1.63 o 
  11   0   4      203.07      212.21      5.17 o 
  12   0   4      118.10      121.87      8.49 o 
  13   0   4       12.34       18.97      2.86 o 
  14   0   4        0.12        3.16      3.15 o 
  15   0   4        0.49       -2.27      3.45 o 
  16   0   4      213.98      204.36      8.49 o 
  17   0   4       82.30       71.71      5.97 o 
  18   0   4      493.68      501.37     13.11 o 
  19   0   4     1630.96     1580.69     23.29 o 
 -22   1   4      271.34      285.87     13.87 o 
 -21   1   4      391.16      390.39      9.33 o 
 -20   1   4      203.52      212.55      9.75 o 
 -19   1   4      285.67      289.29      7.30 o 
 -18   1   4       14.25       22.96      4.54 o 
 -17   1   4      190.30      192.74      7.90 o 
 -16   1   4       40.02       41.16      4.33 o 
 -15   1   4      804.96      817.44      7.83 o 
 -14   1   4      990.50      931.46     28.04 o 
 -13   1   4      328.65      351.37     17.99 o 
 -12   1   4      867.23      868.91     26.96 o 
 -11   1   4      404.04      377.60      4.06 o 
 -10   1   4      266.15      269.85      5.10 o 
  -9   1   4      946.17     1034.98     10.85 o 
  -8   1   4      627.73      618.34     11.73 o 
  -7   1   4     2301.27     2442.90     79.69 o 
  -6   1   4       17.28       20.70      1.52 o 
  -5   1   4     3940.42     4141.60     60.23 o 
  -4   1   4      992.28     1046.69     37.52 o 
  -3   1   4      118.71      118.80      4.20 o 
  -2   1   4      223.28      230.13      3.30 o 
  -1   1   4     6987.75     6944.39    110.93 o 
   0   1   4     1174.58     1155.82     11.42 o 
   1   1   4      151.55      168.92      3.91 o 
   2   1   4     1392.38     1317.94     42.91 o 
   3   1   4      490.05      505.09     10.72 o 
   4   1   4      149.28      182.17      3.23 o 
   5   1   4      806.43      939.88     11.92 o 
   6   1   4     2320.12     2264.38     15.57 o 
   7   1   4      556.39      527.36      8.21 o 
   8   1   4      103.63       94.44      2.69 o 
   9   1   4      633.02      614.20     16.94 o 
  10   1   4      517.77      512.03     17.66 o 
  11   1   4      607.17      589.96     15.40 o 
  12   1   4      230.59      218.86      7.17 o 
  13   1   4       10.88       10.55      2.09 o 
  14   1   4       61.05       55.52      3.34 o 
  15   1   4      431.01      427.34     13.01 o 
  16   1   4      164.08      169.59      4.56 o 
  17   1   4      243.89      246.36      8.18 o 
  18   1   4       86.98      102.37      5.46 o 
  19   1   4       14.03       13.05      3.77 o 
  20   1   4       69.01       79.69      7.15 o 
 -21   2   4       42.84       45.48      6.81 o 
 -20   2   4      174.17      189.65      9.84 o 
 -19   2   4       18.42       29.84      5.72 o 
 -18   2   4       31.65       44.55      6.30 o 
 -17   2   4       28.33       43.75      3.18 o 
 -16   2   4      233.60      228.22     13.01 o 
 -15   2   4      319.50      309.57      8.57 o 
 -14   2   4      424.51      424.01      6.02 o 
 -13   2   4       77.61       72.45      2.57 o 
 -12   2   4     1574.93     1594.67     31.57 o 
 -11   2   4        9.05       12.24      1.59 o 
 -10   2   4      893.30      873.37      8.21 o 
  -9   2   4       57.21       59.68      2.01 o 
  -8   2   4      162.91      183.15      6.81 o 
  -7   2   4      176.28      182.22      8.53 o 
  -6   2   4      476.79      481.12      4.86 o 
  -5   2   4     1860.60     2043.16     62.55 o 
  -4   2   4      498.60      521.69     10.12 o 
  -3   2   4     2608.71     2723.81     51.82 o 
  -2   2   4     2153.77     2166.44     63.86 o 
  -1   2   4     1137.57     1181.98     46.01 o 
   0   2   4      612.65      632.20     10.04 o 
   1   2   4     1034.64     1082.98     18.36 o 
   2   2   4       83.90       64.62      2.87 o 
   3   2   4      540.33      588.96      9.08 o 
   4   2   4      129.46      112.54      2.82 o 
   5   2   4      292.51      256.61      4.06 o 
   6   2   4        5.94        7.33      2.14 o 
   7   2   4       48.20       61.05      2.49 o 
   8   2   4      682.08      698.09     18.19 o 
   9   2   4      873.40      814.58     21.46 o 
  10   2   4      159.26      155.98      5.78 o 
  11   2   4        1.01        1.26      1.77 o 
  12   2   4      317.81      303.43     10.24 o 
  13   2   4       21.58       30.66      3.16 o 
  14   2   4        3.51        3.67      2.15 o 
  15   2   4      218.21      223.35     16.07 o 
  16   2   4        0.04        2.57      3.12 o 
  17   2   4       17.35       22.45      3.98 o 
  18   2   4       25.69       31.82      5.55 o 
  19   2   4      414.63      434.27     16.90 o 
 -20   3   4       31.03       40.10      7.06 o 
 -19   3   4       45.69       55.84      5.04 o 
 -18   3   4       21.73       28.32      7.31 o 
 -17   3   4       88.73       74.15      4.65 o 
 -16   3   4      101.89       95.83      4.83 o 
 -15   3   4      209.20      219.71      6.32 o 
 -14   3   4      233.45      224.72      6.21 o 
 -13   3   4       38.16       44.09      3.07 o 
 -12   3   4      277.60      292.07     10.45 o 
 -11   3   4      283.17      300.67      7.44 o 
 -10   3   4      164.37      182.52      6.73 o 
  -9   3   4      513.22      520.29     12.07 o 
  -8   3   4      622.27      624.39     20.60 o 
  -7   3   4       19.29       27.05      3.69 o 
  -6   3   4      256.10      277.94      8.65 o 
  -5   3   4        1.39        1.62      1.38 o 
  -4   3   4     1624.37     1580.29     25.89 o 
  -3   3   4      682.72      659.84     10.96 o 
  -2   3   4      346.68      358.69     12.04 o 
  -1   3   4     1913.07     1817.02     42.36 o 
   0   3   4      668.82      685.20     17.27 o 
   1   3   4      138.93      133.97      3.26 o 
   2   3   4      112.92      112.78      3.13 o 
   3   3   4        4.53        7.20      2.19 o 
   4   3   4        5.52        6.22      2.22 o 
   5   3   4      229.04      233.76      9.84 o 
   6   3   4      479.45      470.08      8.62 o 
   7   3   4      114.58      118.51      4.57 o 
   8   3   4      118.96      127.81      4.83 o 
   9   3   4       53.78       48.77      3.61 o 
  10   3   4      641.24      632.97      9.72 o 
  11   3   4      334.36      331.08      6.73 o 
  12   3   4        6.03        5.50      2.31 o 
  13   3   4      113.41      114.40      5.21 o 
  14   3   4       86.94       86.88      5.02 o 
  15   3   4        5.36        8.48      3.62 o 
  16   3   4       22.49       30.22      9.16 o 
  17   3   4       33.24       42.54      5.04 o 
 -17   4   4      223.27      211.16      7.28 o 
 -16   4   4        3.43        3.10      4.16 o 
 -15   4   4       36.48       44.33      5.00 o 
 -14   4   4      117.25       98.59      5.24 o 
 -13   4   4      595.26      568.74     10.02 o 
 -12   4   4      496.09      465.34      8.94 o 
 -11   4   4       56.56       57.02      5.57 o 
 -10   4   4       22.27       34.58      4.70 o 
  -9   4   4       65.51       67.87      3.78 o 
  -8   4   4      190.99      186.07      4.49 o 
  -7   4   4      181.63      191.07      7.33 o 
  -6   4   4       12.92       16.84      2.29 o 
  -5   4   4       94.98       98.85      8.03 o 
  -4   4   4      151.99      151.76      5.07 o 
  -3   4   4       25.59       26.21      2.52 o 
  -2   4   4      124.15      113.09     10.42 o 
  -1   4   4        0.30       -0.28      4.04 o 
   0   4   4        7.95       16.73      5.00 o 
   1   4   4       95.13       84.33      3.28 o 
   2   4   4      190.04      165.78      4.16 o 
   3   4   4      835.41      791.30      8.32 o 
   4   4   4      124.90      114.59      3.93 o 
   5   4   4        4.95        4.24      4.08 o 
   6   4   4      105.15      101.17      4.66 o 
   7   4   4      411.68      391.15      8.05 o 
   8   4   4      598.20      608.04     20.26 o 
   9   4   4      136.57      137.14      5.68 o 
  10   4   4        4.24        1.09      3.35 o 
  11   4   4       36.31       33.24      4.58 o 
  12   4   4      378.04      350.58      8.76 o 
  13   4   4      283.13      262.34      8.05 o 
  14   4   4       20.69       37.75      4.92 o 
  15   4   4        9.12       16.46      4.37 o 
 -13   5   4       97.67       96.82     13.16 o 
 -12   5   4       47.27       58.88     12.90 o 
 -11   5   4       32.90       30.26      6.47 o 
 -10   5   4      108.82      105.92      7.73 o 
  -9   5   4        7.51       10.26      4.88 o 
  -8   5   4       75.16       80.24      8.57 o 
  -7   5   4       61.39       60.78     14.08 o 
  -6   5   4        0.76        5.57      9.08 o 
  -5   5   4      262.45      259.40      7.21 o 
  -4   5   4        0.50       -3.28      5.30 o 
  -3   5   4       80.41       79.95      7.48 o 
  -2   5   4      194.47      207.22      9.42 o 
  -1   5   4      606.38      617.55     14.21 o 
   0   5   4        9.32        9.81      3.48 o 
   1   5   4        1.61       -1.00      3.05 o 
   2   5   4       10.18       14.25      2.95 o 
   3   5   4       31.54       37.01      3.70 o 
   4   5   4        0.15       -4.25      2.83 o 
   5   5   4       10.08       17.89      3.37 o 
   6   5   4      130.77      127.70      4.85 o 
   7   5   4       19.39       22.78      3.77 o 
   8   5   4        2.06       -1.08      3.69 o 
   9   5   4       34.48       41.12      5.02 o 
  10   5   4       19.14       32.24      4.98 o 
  11   5   4        0.01        2.76      4.41 o 
  -6   6   4       18.62       26.65     10.21 o 
  -5   6   4      267.66      232.90     24.46 o 
  -4   6   4       58.55       68.85     10.30 o 
  -3   6   4      169.14      172.60     20.55 o 
  -2   6   4       15.95       21.76      5.11 o 
   3   6   4        0.29        6.22      6.14 o 
 -22   1   5      162.60      166.39     15.51 o 
 -21   1   5       19.55       23.88      3.89 o 
 -20   1   5       18.43       20.50      3.59 o 
 -19   1   5       11.38       16.11      3.33 o 
 -18   1   5       56.76       67.80      4.25 o 
 -17   1   5       18.94       22.93      3.30 o 
 -16   1   5      598.01      614.71     47.50 o 
 -15   1   5      426.64      406.76     11.01 o 
 -14   1   5      945.86      946.86      9.95 o 
 -13   1   5        6.94       14.35      1.61 o 
 -12   1   5      116.14      116.22      3.32 o 
 -11   1   5      954.67     1012.02     24.09 o 
 -10   1   5      234.08      235.69      6.72 o 
  -9   1   5       18.86       19.24      1.39 o 
  -8   1   5      351.98      363.76      8.30 o 
  -7   1   5       25.32       38.96      1.95 o 
  -6   1   5      412.81      532.86     11.44 o 
  -5   1   5      345.76      416.59      7.10 o 
  -4   1   5      309.34      283.45     10.19 o 
  -3   1   5      815.81      908.87      7.56 o 
  -2   1   5        6.11        8.58      1.06 o 
  -1   1   5     1074.40     1133.89     25.64 o 
   0   1   5      228.32      231.05      4.98 o 
   1   1   5       11.60       22.22      1.86 o 
   2   1   5     2534.66     2447.47     90.55 o 
   3   1   5        8.60        7.82      1.26 o 
   4   1   5      582.86      696.65     15.00 o 
   5   1   5      138.10      136.85      4.77 o 
   6   1   5       90.88       96.97      2.06 o 
   7   1   5      296.78      326.05      6.75 o 
   8   1   5      579.32      579.09     11.03 o 
   9   1   5      510.05      500.32      7.26 o 
  10   1   5      152.89      170.97      9.55 o 
  11   1   5       45.33       42.13      3.15 o 
  12   1   5       53.63       62.57      2.95 o 
  13   1   5      219.32      222.93      5.39 o 
  14   1   5       45.81       47.20      3.02 o 
  15   1   5       22.32       32.74      2.96 o 
  16   1   5        2.24        3.85      2.43 o 
  17   1   5       91.42       88.85      3.90 o 
  18   1   5      116.73      115.27      5.37 o 
  19   1   5        0.00       -1.18      4.62 o 
 -21   2   5      114.75      110.38      8.32 o 
 -20   2   5      100.61      101.13      7.99 o 
 -19   2   5       17.22       23.25      3.87 o 
 -18   2   5       73.49       73.37      5.67 o 
 -17   2   5        0.16        0.85      2.59 o 
 -16   2   5        0.09        0.66      1.76 o 
 -15   2   5       14.88       15.63      2.02 o 
 -14   2   5       79.45       84.22      2.82 o 
 -13   2   5      423.68      370.33      6.87 o 
 -12   2   5      260.33      279.23      6.68 o 
 -11   2   5     1018.48      912.24     19.03 o 
 -10   2   5      114.21      125.53      4.65 o 
  -9   2   5       19.20       23.35      1.70 o 
  -8   2   5      112.02      146.22      3.24 o 
  -7   2   5       70.24       68.60      2.95 o 
  -6   2   5      185.41      186.21      5.45 o 
  -5   2   5      287.36      364.23      7.20 o 
  -4   2   5      935.91      910.85     28.47 o 
  -3   2   5      559.50      666.58      9.07 o 
  -2   2   5     1076.34     1202.69     23.44 o 
  -1   2   5       43.08       47.93      3.93 o 
   0   2   5        0.41        7.06      1.43 o 
   1   2   5     1988.39     2047.45     22.52 o 
   2   2   5      121.77      148.19      4.23 o 
   3   2   5      214.92      260.76      5.84 o 
   4   2   5      356.62      347.59      7.26 o 
   5   2   5      169.77      184.23      3.67 o 
   6   2   5        7.38        6.47      1.56 o 
   7   2   5        1.27        3.56      1.55 o 
   8   2   5      165.71      155.14      4.98 o 
   9   2   5      195.64      187.69      5.94 o 
  10   2   5      119.02      114.21      4.27 o 
  11   2   5       54.08       49.67      2.75 o 
  12   2   5       16.81       14.50      2.45 o 
  13   2   5        2.10        0.19      3.40 o 
  14   2   5        7.70        7.98      2.49 o 
  15   2   5        0.66       -0.77      2.41 o 
  16   2   5       14.70       18.70      3.09 o 
  17   2   5        0.01        0.35      3.53 o 
  18   2   5      110.43      111.13     16.90 o 
 -20   3   5       10.67        7.90      5.88 o 
 -19   3   5       22.40       19.34      6.14 o 
 -18   3   5       90.64       99.62      5.17 o 
 -17   3   5      192.06      174.58     12.32 o 
 -16   3   5      254.71      257.98     10.97 o 
 -15   3   5        7.07        8.06      2.85 o 
 -14   3   5      132.32      134.00      3.54 o 
 -13   3   5      638.50      619.74     20.03 o 
 -12   3   5       80.69       78.33      2.82 o 
 -11   3   5       42.23       43.70      2.36 o 
 -10   3   5      175.96      170.07      5.50 o 
  -9   3   5     1220.60     1146.47     39.60 o 
  -8   3   5     1254.84     1207.60     40.34 o 
  -7   3   5       39.52       53.86      2.72 o 
  -6   3   5        5.63        2.53      1.74 o 
  -5   3   5      153.52      139.95      5.28 o 
  -4   3   5      240.51      261.33      3.40 o 
  -3   3   5      807.63      848.44     12.08 o 
  -2   3   5       31.35       32.03      2.17 o 
  -1   3   5      483.20      533.78     34.64 o 
   0   3   5       15.72       19.85      2.56 o 
   1   3   5        1.80        2.92      1.75 o 
   2   3   5      132.16      123.36      3.39 o 
   3   3   5       68.03       70.65      2.89 o 
   4   3   5        6.07        5.99      2.36 o 
   5   3   5       65.40       65.31      3.67 o 
   6   3   5      384.64      378.77     15.51 o 
   7   3   5        0.99       -0.81      4.16 o 
   8   3   5      427.62      407.69     26.61 o 
   9   3   5      182.85      181.94      9.29 o 
  10   3   5       40.54       46.79      3.21 o 
  11   3   5        5.51        1.96      2.21 o 
  12   3   5      135.16      126.29      4.22 o 
  13   3   5      268.50      249.16      5.63 o 
  14   3   5       82.07       90.79      5.11 o 
  15   3   5       32.53       36.00      5.88 o 
  16   3   5      146.82      144.19      6.51 o 
 -17   4   5       21.38       14.68      4.24 o 
 -16   4   5        0.36        6.39      3.69 o 
 -15   4   5       48.12       42.62      4.69 o 
 -14   4   5      185.20      183.10      6.29 o 
 -13   4   5       30.37       42.59      4.43 o 
 -12   4   5       41.27       48.03      3.63 o 
 -11   4   5       39.15       45.73      3.49 o 
 -10   4   5      459.86      421.13     18.22 o 
  -9   4   5       21.01       18.63      2.34 o 
  -8   4   5        5.25        4.65      1.96 o 
  -7   4   5       36.32       45.79      3.18 o 
  -6   4   5      359.09      357.59     23.03 o 
  -5   4   5      116.98      118.19      4.90 o 
  -4   4   5      338.45      344.36      7.07 o 
  -3   4   5      170.61      171.83      5.52 o 
  -2   4   5      581.47      587.33     22.56 o 
  -1   4   5      385.42      381.13     26.23 o 
   0   4   5      576.30      619.23      8.74 o 
   1   4   5      174.97      179.94      4.49 o 
   2   4   5      864.48      869.48      8.83 o 
   3   4   5       82.33       81.39      3.66 o 
   4   4   5      720.17      714.50     10.23 o 
   5   4   5        5.34        5.65      2.62 o 
   6   4   5       36.88       32.43      6.18 o 
   7   4   5       62.35       58.72      4.22 o 
   8   4   5       33.12       39.09      4.58 o 
   9   4   5       22.86       26.77      4.07 o 
  10   4   5        1.60       -1.99      3.43 o 
  11   4   5      414.76      400.78     11.05 o 
  12   4   5      349.01      366.98      9.23 o 
  13   4   5       12.23        9.57      4.26 o 
  14   4   5       16.07       22.00      4.70 o 
 -13   5   5       44.98       31.36      6.56 o 
 -12   5   5      213.48      196.63     10.09 o 
 -11   5   5       20.10       32.70      6.64 o 
 -10   5   5       23.68       35.73      6.22 o 
  -9   5   5        4.34       12.36      7.90 o 
  -8   5   5      102.52      100.61      6.85 o 
  -7   5   5        3.37        4.91      3.41 o 
  -6   5   5       86.52       76.43      4.80 o 
  -5   5   5       86.92       93.48      8.15 o 
  -4   5   5        1.76        4.37      5.80 o 
  -3   5   5       83.33       87.99      5.51 o 
  -2   5   5       62.59       63.40      6.47 o 
  -1   5   5      434.48      442.19     12.78 o 
   0   5   5      507.02      544.33     13.95 o 
   1   5   5      188.03      182.13     11.98 o 
   2   5   5      708.31      692.70     10.81 o 
   3   5   5      233.02      240.09      5.72 o 
   4   5   5        9.13        9.26      3.78 o 
   5   5   5      120.15      122.16      4.86 o 
   6   5   5      136.59      132.44      5.04 o 
   7   5   5       83.48       96.09      5.37 o 
   8   5   5       17.58       12.38      3.83 o 
   9   5   5      310.01      331.24      9.71 o 
  10   5   5       46.44       65.08      6.06 o 
  -4   6   5        0.08        5.16      9.84 o 
  -3   6   5      341.61      311.72     14.33 o 
  -2   6   5        1.09        4.54      7.65 o 
  -1   6   5        6.25        7.23      7.65 o 
 -22   0   6      410.36      406.46     13.45 o 
 -21   0   6        3.04        4.37      4.46 o 
 -20   0   6       59.41       59.94      6.30 o 
 -19   0   6       14.25       16.73      4.54 o 
 -18   0   6      978.14      967.09     17.57 o 
 -17   0   6     1359.08     1308.23     19.76 o 
 -16   0   6        4.11        8.32      3.87 o 
 -15   0   6     1260.62     1200.80     17.74 o 
 -14   0   6     1203.07     1064.19     16.14 o 
 -13   0   6      194.58      186.79      7.06 o 
 -12   0   6      265.01      236.39      7.48 o 
 -11   0   6      259.03      244.27     11.98 o 
 -10   0   6     2181.69     2117.53    159.77 o 
  -9   0   6      247.02      212.95      5.53 o 
  -8   0   6     2348.44     2539.05    131.82 o 
  -7   0   6      836.64     1072.70     87.18 o 
  -6   0   6      127.21      123.71      3.36 o 
  -5   0   6      730.49      801.64     30.77 o 
  -4   0   6      137.60      165.76      6.46 o 
  -3   0   6     1003.00     1062.95     14.94 o 
  -2   0   6        0.07        1.15      1.41 o 
  -1   0   6     1964.21     1761.18     42.80 o 
   0   0   6      805.08      724.78     16.28 o 
   1   0   6     1423.73     1546.70     32.96 o 
   2   0   6     2340.10     2416.05     82.39 o 
   3   0   6     2207.68     2258.54     45.83 o 
   4   0   6      139.66       80.96      2.69 o 
   5   0   6     2061.77     2262.26     18.91 o 
   6   0   6      181.82      166.32      3.66 o 
   7   0   6     3991.16     3780.48    187.43 o 
   8   0   6      184.39      196.37      4.56 o 
   9   0   6      615.85      639.40     19.63 o 
  10   0   6     1777.36     1749.13     13.24 o 
  11   0   6     1548.99     1544.05     18.16 o 
  12   0   6        2.45        2.27      3.28 o 
  13   0   6       75.62       72.72      5.46 o 
  14   0   6      629.52      563.75     13.28 o 
  15   0   6     1220.01     1170.62     19.34 o 
  16   0   6        1.58        0.59      4.37 o 
  17   0   6      175.11      180.32      9.25 o 
  18   0   6        2.73        4.12      5.30 o 
  19   0   6       20.62       24.13      6.30 o 
 -22   1   6       54.48       55.88      4.92 o 
 -21   1   6       48.58       49.85      4.58 o 
 -20   1   6      418.95      430.72     23.66 o 
 -19   1   6      597.55      579.38     12.36 o 
 -18   1   6        1.80       -0.08      2.67 o 
 -17   1   6       24.34       27.76      3.42 o 
 -16   1   6      116.82      117.28      4.75 o 
 -15   1   6      402.20      391.63     12.86 o 
 -14   1   6       85.47       88.19      3.32 o 
 -13   1   6     1010.49     1027.33     10.77 o 
 -12   1   6      421.09      399.77      8.26 o 
 -11   1   6      902.61      933.35     34.14 o 
 -10   1   6     1319.48     1273.42     41.27 o 
  -9   1   6     1060.80     1023.62     22.76 o 
  -8   1   6      525.33      510.49     12.43 o 
  -7   1   6      161.09      212.20      6.30 o 
  -6   1   6      591.02      610.29      8.63 o 
  -5   1   6     1372.82     1304.05     25.57 o 
  -4   1   6       40.71       63.35      1.64 o 
  -3   1   6      345.62      452.08      4.11 o 
  -2   1   6     1056.24     1042.29     17.23 o 
  -1   1   6      184.94      166.34      2.81 o 
   0   1   6      383.86      429.53      5.31 o 
   1   1   6       77.23       56.96      2.78 o 
   2   1   6     1987.81     1951.36     21.51 o 
   3   1   6     2267.94     2378.83     77.61 o 
   4   1   6       34.47       53.41      1.81 o 
   5   1   6     1466.21     1555.25     10.98 o 
   6   1   6      282.28      261.09      7.03 o 
   7   1   6        9.99       12.77      1.78 o 
   8   1   6      155.29      127.65      3.95 o 
   9   1   6      135.13      136.96      3.77 o 
  10   1   6      145.84      128.25      5.20 o 
  11   1   6      258.62      234.27      8.58 o 
  12   1   6     1976.56     1923.18     46.62 o 
  13   1   6      113.81      109.00      4.63 o 
  14   1   6       12.74       21.42      3.15 o 
  15   1   6       75.63       73.55      3.53 o 
  16   1   6       46.29       49.70      3.52 o 
  17   1   6      172.18      156.71      9.50 o 
  18   1   6        5.81        4.37      5.97 o 
 -21   2   6      316.85      308.35     12.19 o 
 -20   2   6      132.77      134.20      9.92 o 
 -19   2   6       38.30       44.56      4.42 o 
 -18   2   6      730.51      705.98     11.35 o 
 -17   2   6      241.52      258.72      8.79 o 
 -16   2   6        2.13        1.23      1.87 o 
 -15   2   6      439.72      472.36     20.03 o 
 -14   2   6       77.10       77.71      3.35 o 
 -13   2   6        7.80       11.29      1.88 o 
 -12   2   6       35.19       40.84      3.23 o 
 -11   2   6     2106.96     2151.28     19.50 o 
 -10   2   6      199.28      175.09      3.94 o 
  -9   2   6       78.31       86.26      2.90 o 
  -8   2   6      201.22      201.97      6.65 o 
  -7   2   6     1004.33      945.68     14.15 o 
  -6   2   6     1107.99     1133.35     35.08 o 
  -5   2   6       14.53       27.47      1.44 o 
  -4   2   6       82.86       82.39      1.88 o 
  -3   2   6        3.32        1.75      0.98 o 
  -2   2   6      485.74      475.29     14.84 o 
  -1   2   6      122.38       88.30      5.11 o 
   0   2   6       94.99       90.36      2.65 o 
   1   2   6      722.44      779.63      9.37 o 
   2   2   6      229.92      216.59      3.33 o 
   3   2   6     1234.24     1236.12     20.75 o 
   4   2   6     2266.64     2161.59     37.15 o 
   5   2   6        3.76        2.27      1.50 o 
   6   2   6       99.76       95.19      3.06 o 
   7   2   6       29.02       27.11      2.43 o 
   8   2   6     2249.76     2227.32    113.38 o 
   9   2   6      435.65      417.19     11.84 o 
  10   2   6      554.83      511.98     21.30 o 
  11   2   6       70.99       69.75      3.23 o 
  12   2   6       58.97       61.36      5.55 o 
  13   2   6      135.01      127.12      5.29 o 
  14   2   6      340.97      331.61     16.55 o 
  15   2   6      188.39      184.34      7.65 o 
  16   2   6        3.56        7.14      2.99 o 
  17   2   6       56.60       69.21      5.04 o 
 -20   3   6      157.88      124.59      8.91 o 
 -19   3   6      122.63      107.60      8.32 o 
 -18   3   6        1.85       -3.87      4.54 o 
 -17   3   6       55.26       51.92      5.67 o 
 -16   3   6      276.71      276.33      8.70 o 
 -15   3   6       57.92       62.39      2.94 o 
 -14   3   6      132.96      129.96      4.90 o 
 -13   3   6      169.63      164.76      6.95 o 
 -12   3   6       25.52       38.44      2.49 o 
 -11   3   6      119.66      108.42      3.11 o 
 -10   3   6       87.16       84.04      2.86 o 
  -9   3   6      914.83      930.41     20.93 o 
  -8   3   6     1226.66     1234.88     21.57 o 
  -7   3   6      933.02      957.24     24.79 o 
  -6   3   6      148.44      151.35      8.37 o 
  -5   3   6       29.58       40.33      2.54 o 
  -4   3   6       43.53       46.96      3.89 o 
  -3   3   6        0.16       -0.56      1.60 o 
  -2   3   6      329.41      318.20      4.70 o 
  -1   3   6      269.75      278.61      4.57 o 
   0   3   6        0.54        1.67      2.04 o 
   1   3   6     1537.86     1571.20     10.45 o 
   2   3   6       61.53       58.62      2.92 o 
   3   3   6      156.64      139.22      7.91 o 
   4   3   6     1529.79     1556.20     18.49 o 
   5   3   6     1231.26     1177.26     24.15 o 
   6   3   6      523.07      522.53      8.52 o 
   7   3   6      100.65       98.75      4.48 o 
   8   3   6      110.34      109.00      4.81 o 
   9   3   6       11.03       12.48      2.51 o 
  10   3   6        9.74       13.65      2.65 o 
  11   3   6        2.57        0.25      2.36 o 
  12   3   6      513.86      489.54     15.78 o 
  13   3   6      309.37      309.52     10.01 o 
  14   3   6       20.47       26.36      3.66 o 
  15   3   6      106.70      116.38     10.34 o 
  16   3   6        5.22        5.25      3.95 o 
 -17   4   6        0.12       -0.33      3.96 o 
 -16   4   6        6.08        4.16      3.64 o 
 -15   4   6        3.49        6.81      3.63 o 
 -14   4   6        0.37       -0.27      3.27 o 
 -13   4   6       28.93       44.21      4.48 o 
 -12   4   6      229.84      228.01      9.01 o 
 -11   4   6      492.20      466.74     26.55 o 
 -10   4   6        2.50        3.13      2.09 o 
  -9   4   6      408.62      392.32     18.64 o 
  -8   4   6      346.52      351.61     11.14 o 
  -7   4   6       16.81       16.95      3.51 o 
  -6   4   6      657.46      682.50     23.66 o 
  -5   4   6       16.89       21.95      3.99 o 
  -4   4   6      922.63      966.77     13.07 o 
  -3   4   6       19.40       25.71      3.78 o 
  -2   4   6       24.74       33.74      4.01 o 
  -1   4   6        1.59        0.05      3.40 o 
   0   4   6        1.12       -1.32      9.25 o 
   1   4   6     2116.47     2123.35     51.66 o 
   2   4   6      289.38      282.13      8.94 o 
   3   4   6      558.41      535.39     16.77 o 
   4   4   6      158.77      160.35      4.64 o 
   5   4   6       49.41       53.36      3.50 o 
   6   4   6      134.99      133.30      4.59 o 
   7   4   6       38.66       40.48      3.86 o 
   8   4   6        6.42       11.92      6.05 o 
   9   4   6       13.97       11.42      3.71 o 
  10   4   6       88.01       94.27      5.47 o 
  11   4   6       59.91       72.18      8.32 o 
  12   4   6      205.92      217.10     18.20 o 
  13   4   6       40.72       46.07      5.40 o 
 -13   5   6       32.09       27.15      6.89 o 
 -12   5   6        0.01        0.92      5.13 o 
 -11   5   6        6.15        9.18      5.63 o 
 -10   5   6       49.07       54.94     12.48 o 
  -9   5   6      183.11      179.62     11.39 o 
  -8   5   6       30.66       38.90      4.83 o 
  -7   5   6       15.15       21.29      4.12 o 
  -6   5   6       32.65       37.75      7.31 o 
  -5   5   6       41.40       49.19      7.73 o 
  -4   5   6       79.84       82.22      5.50 o 
  -3   5   6     1009.66      997.46     49.89 o 
  -2   5   6      100.90      103.13     11.85 o 
  -1   5   6      139.44      148.52      8.53 o 
   0   5   6      515.03      542.48     14.46 o 
   1   5   6       19.87       23.62      6.64 o 
   2   5   6       28.21       41.56      6.39 o 
   3   5   6       63.19       66.59      4.17 o 
   4   5   6        0.44        5.28      3.33 o 
   5   5   6       68.41       73.21      4.42 o 
   6   5   6      243.54      233.89      6.27 o 
   7   5   6       59.32       70.22      6.79 o 
   8   5   6      183.23      191.81      6.11 o 
   9   5   6        1.79       -5.13      3.70 o 
 -22   1   7       34.88       45.60      4.87 o 
 -21   1   7       73.63       73.69      5.16 o 
 -20   1   7       46.90       53.78      4.84 o 
 -19   1   7       12.10       10.80      3.33 o 
 -18   1   7       27.89       26.54      3.70 o 
 -17   1   7        0.04       -0.99      2.56 o 
 -16   1   7      134.19      129.64      4.99 o 
 -15   1   7      328.00      338.86     29.84 o 
 -14   1   7        0.06        2.11      2.10 o 
 -13   1   7       44.97       44.68      2.94 o 
 -12   1   7       15.13       15.26      1.65 o 
 -11   1   7       13.02       16.74      1.60 o 
 -10   1   7       19.49       18.11      1.93 o 
  -9   1   7      104.41      118.54      3.90 o 
  -8   1   7      126.73      143.07      8.26 o 
  -7   1   7      706.13      781.77     23.47 o 
  -6   1   7       28.13       29.51      1.82 o 
  -5   1   7     1982.62     2202.73     55.08 o 
  -4   1   7       71.62       61.63      1.72 o 
  -3   1   7        3.20        0.46      0.92 o 
  -2   1   7      870.31      932.64     17.50 o 
  -1   1   7      309.76      338.33      8.44 o 
   0   1   7      694.26      751.67      8.46 o 
   1   1   7     1468.40     1551.17     26.44 o 
   2   1   7       45.07       33.10      1.51 o 
   3   1   7       37.31       42.35      1.52 o 
   4   1   7       19.95       28.97      1.42 o 
   5   1   7       44.68       56.75      1.65 o 
   6   1   7       73.11       69.78      2.24 o 
   7   1   7      409.76      431.79     11.59 o 
   8   1   7      536.79      507.21      6.71 o 
   9   1   7       17.03       18.45      2.24 o 
  10   1   7      260.09      257.94      5.31 o 
  11   1   7      631.28      604.43      7.54 o 
  12   1   7       37.02       40.86      3.15 o 
  13   1   7      166.47      152.10      4.83 o 
  14   1   7       37.51       45.82      3.44 o 
  15   1   7       69.80       70.52      4.40 o 
  16   1   7        7.95        7.63      5.55 o 
  17   1   7        5.47        7.24      3.71 o 
 -21   2   7        9.40       10.97      4.04 o 
 -20   2   7       15.04       19.67      6.68 o 
 -19   2   7       16.65       25.27      3.88 o 
 -18   2   7       19.21       22.15      3.77 o 
 -17   2   7        5.11        5.16      2.76 o 
 -16   2   7        1.16        0.60      2.25 o 
 -15   2   7        2.48        3.47      1.79 o 
 -14   2   7       94.18       89.90      4.36 o 
 -13   2   7       76.42       63.41      2.60 o 
 -12   2   7      532.37      526.65     15.30 o 
 -11   2   7      374.36      328.35      9.33 o 
 -10   2   7      124.95      136.36      4.02 o 
  -9   2   7      348.84      375.09      8.83 o 
  -8   2   7      129.10      102.42      4.70 o 
  -7   2   7        3.46        3.97      1.60 o 
  -6   2   7      285.57      290.55      6.48 o 
  -5   2   7       40.09       43.68      2.36 o 
  -4   2   7     1169.56     1239.69     30.16 o 
  -3   2   7        0.93        5.96      1.16 o 
  -2   2   7      419.52      445.63     13.76 o 
  -1   2   7      296.10      339.48      3.46 o 
   0   2   7        5.82        2.90      1.99 o 
   1   2   7        8.18       14.62      2.16 o 
   2   2   7      241.97      247.71      3.52 o 
   3   2   7      241.58      261.82      3.88 o 
   4   2   7      164.31      157.86      7.56 o 
   5   2   7      496.74      511.43      6.41 o 
   6   2   7      422.12      429.87     14.59 o 
   7   2   7      113.16      102.33      3.49 o 
   8   2   7      204.67      174.27      5.84 o 
   9   2   7      106.46      103.21      3.62 o 
  10   2   7      401.23      350.93     12.99 o 
  11   2   7      220.05      190.01      7.16 o 
  12   2   7       67.53       69.00      3.65 o 
  13   2   7      141.57      119.34      6.25 o 
  14   2   7        4.77        9.67      2.71 o 
  15   2   7        3.11        4.73      2.74 o 
  16   2   7       12.74       22.20      3.45 o 
 -19   3   7      110.22       94.32      7.99 o 
 -18   3   7        1.86        7.65      4.79 o 
 -17   3   7       84.38       84.09      4.52 o 
 -16   3   7      263.46      266.39      8.74 o 
 -15   3   7        9.00        9.61      2.35 o 
 -14   3   7       57.49       56.70      3.35 o 
 -13   3   7       23.27       27.18      2.56 o 
 -12   3   7       43.72       43.82      2.57 o 
 -11   3   7        5.88        6.39      1.90 o 
 -10   3   7       10.32        9.91      2.33 o 
  -9   3   7      307.56      289.91      9.50 o 
  -8   3   7       68.90       77.29      3.32 o 
  -7   3   7      470.62      470.80     29.85 o 
  -6   3   7      211.89      195.57      8.95 o 
  -5   3   7       12.84       16.55      2.97 o 
  -4   3   7      221.12      225.67     15.51 o 
  -3   3   7      143.70      146.73      7.02 o 
  -2   3   7      233.59      252.26      8.42 o 
  -1   3   7        0.95        0.12      1.81 o 
   0   3   7     1026.24     1064.26     14.01 o 
   1   3   7      654.79      630.80     13.92 o 
   2   3   7       13.69       15.37      2.99 o 
   3   3   7      104.99      101.97      3.65 o 
   4   3   7        2.85        1.00      2.74 o 
   5   3   7      575.72      567.83     22.89 o 
   6   3   7     1401.22     1304.56     15.03 o 
   7   3   7        0.07        2.10      3.61 o 
   8   3   7       97.40       90.13      3.63 o 
   9   3   7       95.99       76.77      4.95 o 
  10   3   7      167.97      158.52      5.21 o 
  11   3   7       14.71       12.96      2.91 o 
  12   3   7       16.77       18.34      3.12 o 
  13   3   7       12.03       12.71      3.20 o 
  14   3   7       32.10       35.52      3.90 o 
  15   3   7      294.89      320.71      8.94 o 
 -17   4   7       35.81       36.77      4.91 o 
 -16   4   7       40.64       48.33      4.99 o 
 -15   4   7      244.04      222.42      7.19 o 
 -14   4   7      136.30      136.26      6.93 o 
 -13   4   7       24.37       32.21      7.28 o 
 -12   4   7       99.13      100.25      4.77 o 
 -11   4   7       66.52       72.10      3.22 o 
 -10   4   7        3.45        2.94      2.60 o 
  -9   4   7       31.91       46.17      4.49 o 
  -8   4   7       68.62       82.79      4.86 o 
  -7   4   7      647.13      654.12     10.13 o 
  -6   4   7        6.99        9.40      3.65 o 
  -5   4   7     1104.12     1109.54     46.24 o 
  -4   4   7      100.40      107.84      7.23 o 
  -3   4   7       23.31       19.05      3.80 o 
  -2   4   7       17.10       17.29      4.50 o 
  -1   4   7      262.31      257.05      6.92 o 
   0   4   7       37.14       39.29      3.34 o 
   1   4   7       28.01       35.74      4.08 o 
   2   4   7        2.45       -0.50      3.06 o 
   3   4   7      466.24      460.63     10.29 o 
   4   4   7        1.51       -1.19      2.71 o 
   5   4   7       11.21       18.21      3.18 o 
   6   4   7        1.98        3.72      2.95 o 
   7   4   7      319.81      305.21      6.50 o 
   8   4   7        0.12        2.49      3.03 o 
   9   4   7      103.79      103.47      4.69 o 
  10   4   7       68.84       67.50      5.11 o 
  11   4   7      154.86      167.93      6.84 o 
  12   4   7       16.68       31.00      6.35 o 
 -12   5   7      129.31      138.86     16.01 o 
 -11   5   7       10.66       17.60     13.16 o 
 -10   5   7      452.26      438.54     39.64 o 
  -9   5   7      278.62      283.88     18.20 o 
  -8   5   7        6.35       13.49      3.99 o 
  -7   5   7      227.47      239.25     10.59 o 
  -6   5   7      211.97      228.29     13.53 o 
  -5   5   7       68.45       72.83      7.69 o 
  -4   5   7       35.56       46.54      5.37 o 
  -3   5   7      153.70      166.01      6.74 o 
  -2   5   7      102.61      106.40      6.06 o 
  -1   5   7       22.96       27.27      4.92 o 
   0   5   7        0.94       -4.01      4.06 o 
   1   5   7       17.78       16.89      4.67 o 
   2   5   7       29.97       37.49      7.40 o 
   3   5   7        5.84        3.70      4.06 o 
   4   5   7       87.16       83.40      4.61 o 
   5   5   7      257.79      246.83      6.37 o 
   6   5   7        0.76        5.64      3.79 o 
   7   5   7       16.91        9.45      3.90 o 
   8   5   7       64.97       74.46      4.92 o 
 -22   0   8       72.25       68.18      7.15 o 
 -21   0   8       38.34       44.64      6.64 o 
 -20   0   8      203.86      210.84     10.00 o 
 -19   0   8        3.98        1.43      4.37 o 
 -18   0   8      609.45      634.28     14.96 o 
 -17   0   8       11.72       14.29      4.54 o 
 -16   0   8      102.65       94.32      6.39 o 
 -15   0   8      633.17      575.85     12.95 o 
 -14   0   8       83.42       80.45      5.88 o 
 -13   0   8        6.77        0.50      2.94 o 
 -12   0   8      963.25      930.86     14.96 o 
 -11   0   8      209.46      207.90      7.48 o 
 -10   0   8      252.97      261.45     16.77 o 
  -9   0   8     1141.43     1227.62     49.94 o 
  -8   0   8     1185.39     1081.34     21.10 o 
  -7   0   8      143.35      135.81     10.47 o 
  -6   0   8     3844.35     3956.26     18.19 o 
  -5   0   8     4928.06     4665.57     70.24 o 
  -4   0   8     1011.65     1085.06     57.82 o 
  -3   0   8      114.34      108.03      3.45 o 
  -2   0   8       59.08       47.48      2.24 o 
  -1   0   8     1752.01     1585.60     48.32 o 
   0   0   8     5422.67     5610.10     38.07 o 
   1   0   8       15.30       26.10      2.21 o 
   2   0   8     1423.99     1598.62     22.21 o 
   3   0   8       42.55       58.99      2.17 o 
   4   0   8      241.62      238.36      7.00 o 
   5   0   8       89.93      114.05      3.26 o 
   6   0   8        8.43        8.36      1.76 o 
   7   0   8      445.10      428.01     15.57 o 
   8   0   8       44.44       41.68      2.67 o 
   9   0   8       78.21       79.61      5.55 o 
  10   0   8      118.96      114.58      6.47 o 
  11   0   8      459.36      470.60     12.19 o 
  12   0   8        4.38        2.10      3.70 o 
  13   0   8      264.33      255.22      9.92 o 
  14   0   8     1715.04     1663.08     24.13 o 
  15   0   8      158.51      165.95      8.91 o 
  16   0   8     1645.44     1562.53     24.80 o 
  17   0   8       59.37       83.81      7.65 o 
 -22   1   8      227.36      243.64      8.05 o 
 -21   1   8        0.13        2.56      4.92 o 
 -20   1   8        9.22        9.77      6.35 o 
 -19   1   8        6.73        4.07      3.24 o 
 -18   1   8      278.44      263.92      7.16 o 
 -17   1   8       86.85       85.57      9.71 o 
 -16   1   8       35.01       44.42      4.04 o 
 -15   1   8       50.14       49.91      3.12 o 
 -14   1   8      137.02      139.94      4.11 o 
 -13   1   8      742.31      733.60     12.15 o 
 -12   1   8      190.31      169.57      7.92 o 
 -11   1   8      155.21      150.96      5.98 o 
 -10   1   8      674.34      688.12     18.10 o 
  -9   1   8       65.01       60.31      2.67 o 
  -8   1   8      585.63      575.75      6.19 o 
  -7   1   8      676.81      694.49     11.20 o 
  -6   1   8      931.23      926.00      5.55 o 
  -5   1   8        2.15       11.10      1.24 o 
  -4   1   8      381.43      346.39      3.71 o 
  -3   1   8     1906.16     1851.93     29.17 o 
  -2   1   8      917.23      904.50     17.73 o 
  -1   1   8      434.76      457.84      7.07 o 
   0   1   8      266.34      264.90      4.78 o 
   1   1   8        6.75        4.13      1.03 o 
   2   1   8       33.24       29.42      1.48 o 
   3   1   8      101.37       90.14      3.29 o 
   4   1   8     2333.05     2290.12     14.16 o 
   5   1   8      297.20      327.75      4.66 o 
   6   1   8      342.29      361.92      3.98 o 
   7   1   8      485.70      484.90     12.59 o 
   8   1   8       46.80       51.18      3.64 o 
   9   1   8      288.70      256.02      6.85 o 
  10   1   8     1046.13     1003.99     19.93 o 
  11   1   8      341.01      317.84      8.38 o 
  12   1   8      458.18      445.54     18.38 o 
  13   1   8       61.17       60.07      3.48 o 
  14   1   8      216.25      206.63      6.57 o 
  15   1   8        0.24       -4.41      2.94 o 
  16   1   8       45.93       56.97     10.00 o 
  17   1   8       63.94       58.55      5.13 o 
 -21   2   8        3.17       -2.38      4.79 o 
 -20   2   8       13.68       19.13      3.98 o 
 -19   2   8       95.18       90.67      7.27 o 
 -18   2   8       95.75       95.79      4.25 o 
 -17   2   8       42.48       42.19      3.58 o 
 -16   2   8      375.89      357.09     18.49 o 
 -15   2   8      148.10      156.08      7.12 o 
 -14   2   8        5.51       10.34      1.97 o 
 -13   2   8      212.58      214.94      5.74 o 
 -12   2   8       56.55       71.18      2.64 o 
 -11   2   8        7.51        6.46      2.07 o 
 -10   2   8      191.57      181.01      6.89 o 
  -9   2   8      534.34      530.69      6.45 o 
  -8   2   8      394.77      381.72     14.94 o 
  -7   2   8      148.54      162.30      6.19 o 
  -6   2   8      173.26      180.15      3.86 o 
  -5   2   8     1918.92     1927.28     66.64 o 
  -4   2   8     1261.62     1292.25     36.42 o 
  -3   2   8      122.18      124.61      2.50 o 
  -2   2   8     1228.12     1177.21     23.81 o 
  -1   2   8       79.13       70.65      4.13 o 
   0   2   8        4.96        3.12      1.73 o 
   1   2   8      246.81      227.93      3.65 o 
   2   2   8      292.23      281.09      5.85 o 
   3   2   8        2.20       -1.09      1.33 o 
   4   2   8      169.77      168.81      3.12 o 
   5   2   8      339.73      353.21      5.66 o 
   6   2   8       20.83       28.58      2.54 o 
   7   2   8     1542.44     1510.56     38.16 o 
   8   2   8       49.74       45.98      4.42 o 
   9   2   8      528.35      512.37     11.75 o 
  10   2   8        0.91        1.37      2.22 o 
  11   2   8       22.06       27.32      2.98 o 
  12   2   8       41.82       44.90      3.33 o 
  13   2   8      155.92      154.19      9.55 o 
  14   2   8       21.33       32.96      3.86 o 
  15   2   8       33.38       39.52      3.88 o 
  16   2   8      203.34      210.11     29.00 o 
 -19   3   8       15.94       22.61      6.14 o 
 -18   3   8      170.71      182.28      7.04 o 
 -17   3   8      347.47      359.52     11.52 o 
 -16   3   8       11.42       15.04      2.90 o 
 -15   3   8      102.82      106.54      3.71 o 
 -14   3   8       60.38       63.00      3.06 o 
 -13   3   8      524.18      530.49     20.65 o 
 -12   3   8        9.13       12.09      2.23 o 
 -11   3   8        0.07       -1.73      2.23 o 
 -10   3   8       34.55       35.64      3.00 o 
  -9   3   8      152.51      161.68      8.50 o 
  -8   3   8       15.22       16.58      2.45 o 
  -7   3   8      381.63      356.13     17.23 o 
  -6   3   8      877.17      862.26     24.80 o 
  -5   3   8        7.38       12.52      3.08 o 
  -4   3   8      543.70      533.75      8.50 o 
  -3   3   8      804.21      779.82     19.71 o 
  -2   3   8      134.00      125.18      4.96 o 
  -1   3   8       19.65       25.15      3.39 o 
   0   3   8      195.16      208.92      4.78 o 
   1   3   8      149.12      151.97      4.12 o 
   2   3   8      607.57      623.48     20.48 o 
   3   3   8       17.85       14.89      2.28 o 
   4   3   8       41.30       41.58      3.26 o 
   5   3   8      151.04      149.31      5.29 o 
   6   3   8       74.36       68.06      3.85 o 
   7   3   8      134.46      135.76      5.83 o 
   8   3   8      171.70      166.86      4.16 o 
   9   3   8      109.30      104.87      4.78 o 
  10   3   8        0.03        1.41      3.33 o 
  11   3   8      194.72      173.97      9.11 o 
  12   3   8       17.69       27.44      3.51 o 
  13   3   8        9.71       16.93      3.47 o 
  14   3   8       34.22       48.84      4.43 o 
 -16   4   8      119.55      116.73      6.09 o 
 -15   4   8      390.51      360.19     18.94 o 
 -14   4   8       75.04       72.25      4.18 o 
 -13   4   8      115.88      103.37      5.42 o 
 -12   4   8       63.52       64.34      3.90 o 
 -11   4   8      340.68      345.09     13.65 o 
 -10   4   8      145.07      152.92      6.03 o 
  -9   4   8       47.17       50.59      4.75 o 
  -8   4   8        0.67        4.30      3.55 o 
  -7   4   8        6.84        4.68      4.41 o 
  -6   4   8        0.03       -3.21      5.72 o 
  -5   4   8      129.62      129.21      8.45 o 
  -4   4   8       60.96       63.19      4.54 o 
  -3   4   8       35.67       41.40      7.15 o 
  -2   4   8      129.60      124.94      5.50 o 
  -1   4   8        7.84       14.18      3.92 o 
   0   4   8        6.53        4.32      3.62 o 
   1   4   8       43.74       53.04      3.61 o 
   2   4   8       51.89       56.82      3.76 o 
   3   4   8       77.71       71.86      4.54 o 
   4   4   8      115.28      119.87      4.46 o 
   5   4   8      614.46      587.82      9.07 o 
   6   4   8      122.55      120.07      5.22 o 
   7   4   8       95.04      101.16      4.52 o 
   8   4   8        9.04       10.63      3.60 o 
   9   4   8       17.70       24.60      3.92 o 
  10   4   8      281.81      283.47      9.51 o 
  11   4   8       70.66       69.11      5.09 o 
 -11   5   8       13.78       15.75     11.31 o 
 -10   5   8      171.87      171.38     23.12 o 
  -9   5   8       29.90       41.20     14.46 o 
  -8   5   8       75.79       81.03     12.48 o 
  -7   5   8      130.42      147.96     11.52 o 
  -6   5   8       85.91       90.25      9.58 o 
  -5   5   8       52.87       56.16      5.64 o 
  -4   5   8       62.20       68.47      5.53 o 
  -3   5   8        0.02       -2.07      4.12 o 
  -2   5   8      271.31      272.14      9.16 o 
  -1   5   8        2.71       10.02      5.38 o 
   0   5   8        4.71        5.48      4.51 o 
   1   5   8        0.45        0.25      4.53 o 
   2   5   8        8.72       10.11      4.87 o 
   3   5   8       34.80       38.02      5.67 o 
   4   5   8       33.18       53.16      5.11 o 
   5   5   8        1.46        5.51      3.89 o 
   6   5   8       17.37       26.08      5.45 o 
 -21   1   9        0.87        1.03      3.52 o 
 -20   1   9       87.25       85.28      5.32 o 
 -19   1   9      164.56      172.25      6.33 o 
 -18   1   9       96.38       90.94      5.08 o 
 -17   1   9      108.08      106.83     10.21 o 
 -16   1   9      203.05      203.16      6.77 o 
 -15   1   9       77.45       68.01      3.46 o 
 -14   1   9      236.57      211.03      5.22 o 
 -13   1   9      339.38      320.06     11.69 o 
 -12   1   9       17.41       13.47      2.23 o 
 -11   1   9       13.48       17.85      2.33 o 
 -10   1   9      722.82      694.68      8.89 o 
  -9   1   9        0.04       -1.68      1.59 o 
  -8   1   9      373.19      353.62      9.30 o 
  -7   1   9       62.57       50.35      3.33 o 
  -6   1   9       89.66       85.48      2.82 o 
  -5   1   9       49.70       49.47      1.91 o 
  -4   1   9       36.41       36.59      1.76 o 
  -3   1   9      191.50      194.89      7.02 o 
  -2   1   9      104.46      113.66      3.35 o 
  -1   1   9      347.79      368.04      7.78 o 
   0   1   9       32.02       35.15      1.62 o 
   1   1   9      311.39      324.70      3.46 o 
   2   1   9      106.04      111.64      2.71 o 
   3   1   9       80.30       80.02      3.93 o 
   4   1   9       11.66       16.03      2.06 o 
   5   1   9      411.13      419.21      5.02 o 
   6   1   9       98.35       91.66      2.88 o 
   7   1   9       30.81       29.17      2.48 o 
   8   1   9        0.87       -2.54      1.78 o 
   9   1   9      503.26      483.69     16.91 o 
  10   1   9      118.71      123.27      3.63 o 
  11   1   9        0.21        1.05      2.32 o 
  12   1   9      100.06       98.93      5.25 o 
  13   1   9       15.12       11.84      3.65 o 
  14   1   9        0.30       -3.43      5.88 o 
  15   1   9       63.74       66.93      4.75 o 
 -20   2   9      115.69      113.72      6.03 o 
 -19   2   9      100.75      106.91     19.63 o 
 -18   2   9        0.11       -2.45      2.63 o 
 -17   2   9        1.94        1.90      2.69 o 
 -16   2   9       42.73       48.80      5.66 o 
 -15   2   9       11.19       18.03      2.82 o 
 -14   2   9       10.09        8.62      2.53 o 
 -13   2   9      102.28      106.57      6.43 o 
 -12   2   9       86.69       73.97      3.55 o 
 -11   2   9        0.47        0.55      2.02 o 
 -10   2   9       11.88        7.92      2.17 o 
  -9   2   9      315.89      307.79      5.28 o 
  -8   2   9      137.70      152.21      6.61 o 
  -7   2   9      155.09      142.04      3.74 o 
  -6   2   9      234.07      220.09      9.85 o 
  -5   2   9        1.57        0.68      1.61 o 
  -4   2   9        0.00       -1.01      1.48 o 
  -3   2   9        2.55        1.27      1.66 o 
  -2   2   9      118.32      118.55      3.24 o 
  -1   2   9      244.02      242.43      7.71 o 
   0   2   9       10.17       12.24      1.99 o 
   1   2   9       38.56       36.40      2.22 o 
   2   2   9       95.69       78.40      2.64 o 
   3   2   9      127.90      140.91      3.32 o 
   4   2   9        0.01       -1.41      1.47 o 
   5   2   9      404.78      406.32      4.75 o 
   6   2   9       36.08       43.54      2.34 o 
   7   2   9      122.06      117.49      3.53 o 
   8   2   9       12.31       15.25      2.39 o 
   9   2   9       18.68       13.70      2.43 o 
  10   2   9        2.71        0.95      2.33 o 
  11   2   9       18.04       15.37      4.50 o 
  12   2   9        8.54        7.18      2.70 o 
  13   2   9       30.55       39.27      3.75 o 
  14   2   9       17.63       22.34      3.46 o 
 -18   3   9      126.18      142.67     10.50 o 
 -17   3   9       19.95       23.12      3.71 o 
 -16   3   9      114.96      124.26      5.03 o 
 -15   3   9      626.05      603.71     32.13 o 
 -14   3   9       10.36       17.18      2.56 o 
 -13   3   9       10.94        9.50      2.26 o 
 -12   3   9       26.79       29.07      3.45 o 
 -11   3   9      617.78      617.14     26.57 o 
 -10   3   9       97.09       88.09     10.60 o 
  -9   3   9        5.14       10.81      5.12 o 
  -8   3   9        5.32        2.33      3.15 o 
  -7   3   9      247.93      253.89     20.93 o 
  -6   3   9      201.93      229.40      6.64 o 
  -5   3   9      120.71      128.57      6.09 o 
  -4   3   9       49.25       50.19      3.98 o 
  -3   3   9      379.04      361.67      7.43 o 
  -2   3   9       15.66       24.18      4.83 o 
  -1   3   9       55.93       53.31      3.79 o 
   0   3   9      100.27      102.13      3.69 o 
   1   3   9       22.91       31.86      3.59 o 
   2   3   9      150.59      130.93      4.12 o 
   3   3   9       27.86       28.08      3.03 o 
   4   3   9        0.21        2.74      2.19 o 
   5   3   9       65.84       62.33      3.16 o 
   6   3   9       89.65       83.96      3.35 o 
   7   3   9      104.10      111.68      3.73 o 
   8   3   9       61.52       61.97      3.31 o 
   9   3   9        9.61       11.54      2.76 o 
  10   3   9      304.77      280.92      5.61 o 
  11   3   9      142.07      138.76      4.48 o 
  12   3   9       23.97       32.82      3.55 o 
  13   3   9        6.04       10.78      4.01 o 
 -15   4   9      181.43      177.60     12.65 o 
 -14   4   9      134.35      143.05      7.18 o 
 -13   4   9      319.81      309.05     17.99 o 
 -12   4   9        1.83        3.06      3.03 o 
 -11   4   9       24.87       25.55      4.12 o 
 -10   4   9        4.24        5.28      3.73 o 
  -9   4   9       37.13       48.77      7.48 o 
  -8   4   9        1.23       -1.51      3.56 o 
  -7   4   9       55.04       65.37      5.24 o 
  -6   4   9      215.31      216.33      9.92 o 
  -5   4   9      480.36      481.75     30.98 o 
  -4   4   9        8.54       14.72      4.06 o 
  -3   4   9      390.17      396.80     27.45 o 
  -2   4   9      654.67      680.60     11.00 o 
  -1   4   9      213.94      228.08      7.10 o 
   0   4   9        5.62        6.35      3.86 o 
   1   4   9      157.40      145.74      6.09 o 
   2   4   9      218.88      220.04      5.50 o 
   3   4   9        0.03       -2.75      2.80 o 
   4   4   9       42.79       44.60      3.94 o 
   5   4   9        0.86       -0.10      2.68 o 
   6   4   9       26.80       32.56      3.83 o 
   7   4   9       15.56       31.47      4.05 o 
   8   4   9      104.67      104.03      4.98 o 
   9   4   9      113.82      116.16      5.34 o 
  10   4   9       89.62      104.49      8.15 o 
 -10   5   9      114.56      123.56     15.76 o 
  -9   5   9        0.04        1.26      7.57 o 
  -8   5   9      181.68      193.49     18.16 o 
  -7   5   9       25.86       51.02     14.38 o 
  -6   5   9       12.53       12.49      4.69 o 
  -5   5   9       45.35       56.81      5.91 o 
  -4   5   9      138.22      140.20     11.10 o 
  -3   5   9      423.68      429.62     22.70 o 
  -2   5   9        0.05       11.95      4.89 o 
  -1   5   9      345.85      342.04     14.12 o 
   0   5   9      182.19      184.67     13.16 o 
   1   5   9      100.67      109.22      6.44 o 
   2   5   9        1.44        2.52      8.15 o 
   3   5   9       71.44       75.03      6.86 o 
   4   5   9      124.35      133.41      7.82 o 
 -21   0  10      432.83      466.57     15.05 o 
 -20   0  10      591.54      593.00     16.14 o 
 -19   0  10       13.81       25.05      5.97 o 
 -18   0  10      223.99      225.63      9.92 o 
 -17   0  10      450.04      470.52     13.20 o 
 -16   0  10      419.10      358.29     11.43 o 
 -15   0  10      109.95       98.02      6.73 o 
 -14   0  10       74.17       71.62      5.88 o 
 -13   0  10       35.12       38.33      5.13 o 
 -12   0  10     1070.35      883.11     15.47 o 
 -11   0  10      160.72      164.94      7.15 o 
 -10   0  10      437.97      387.84      7.22 o 
  -9   0  10      181.56      155.26      4.90 o 
  -8   0  10      281.04      290.25      7.61 o 
  -7   0  10      376.07      352.70     14.17 o 
  -6   0  10        1.46        2.36      2.23 o 
  -5   0  10     1635.92     1595.89     26.18 o 
  -4   0  10       26.79       37.32      2.37 o 
  -3   0  10     1202.02     1159.79      9.87 o 
  -2   0  10      254.41      216.20      7.41 o 
  -1   0  10      343.33      305.80      9.28 o 
   0   0  10       25.95       23.46      2.42 o 
   1   0  10      950.61      902.13     16.06 o 
   2   0  10     1266.30     1210.00     29.63 o 
   3   0  10      296.26      272.78      6.39 o 
   4   0  10     1027.27     1016.95     10.32 o 
   5   0  10     1087.29     1044.97     10.61 o 
   6   0  10       12.59       14.21      4.04 o 
   7   0  10      816.48      795.52     15.13 o 
   8   0  10     1178.01     1069.99     17.99 o 
   9   0  10      513.11      468.50     12.53 o 
  10   0  10       44.74       49.51      6.14 o 
  11   0  10      428.07      418.73     12.53 o 
  12   0  10        0.56        5.38      4.54 o 
  13   0  10      463.72      408.81     12.95 o 
  14   0  10      395.36      357.87     12.61 o 
  15   0  10       12.07       10.42      5.72 o 
 -21   1  10       90.34       77.85      5.53 o 
 -20   1  10        2.77        1.57      3.54 o 
 -19   1  10      400.71      401.39      9.37 o 
 -18   1  10      135.75      141.53      6.03 o 
 -17   1  10        9.68       14.44      3.44 o 
 -16   1  10      117.14      123.03      8.74 o 
 -15   1  10      101.02      111.12      4.19 o 
 -14   1  10       82.15       66.15      3.88 o 
 -13   1  10      114.92      124.21      4.17 o 
 -12   1  10      836.44      759.93     24.64 o 
 -11   1  10      569.03      570.66     10.58 o 
 -10   1  10       27.64       36.82      2.84 o 
  -9   1  10      114.59      119.97      3.64 o 
  -8   1  10       41.29       33.51      2.62 o 
  -7   1  10      735.45      682.23     26.54 o 
  -6   1  10       51.43       51.83      3.77 o 
  -5   1  10      408.29      360.89     17.06 o 
  -4   1  10      116.64      115.51      2.66 o 
  -3   1  10        5.54        8.50      1.28 o 
  -2   1  10       74.80       65.83      2.00 o 
  -1   1  10       50.17       51.90      1.97 o 
   0   1  10     1512.77     1466.08     25.97 o 
   1   1  10      154.68      146.77      4.53 o 
   2   1  10      119.92      111.88      2.87 o 
   3   1  10      509.42      482.91      7.64 o 
   4   1  10      295.25      313.90      4.82 o 
   5   1  10       42.42       41.99      2.88 o 
   6   1  10      384.84      374.27      5.17 o 
   7   1  10      220.37      224.70      5.18 o 
   8   1  10      184.66      175.97      4.20 o 
   9   1  10      240.50      230.97      4.59 o 
  10   1  10      463.27      457.52      8.70 o 
  11   1  10      122.94      114.56      6.64 o 
  12   1  10       14.87        7.72      3.61 o 
  13   1  10      221.80      196.19      6.81 o 
  14   1  10       66.76       65.52      4.84 o 
 -20   2  10      241.26      280.55     20.34 o 
 -19   2  10       41.24       42.86      4.63 o 
 -18   2  10       42.15       45.73      3.97 o 
 -17   2  10       81.79       73.68      4.15 o 
 -16   2  10      262.24      251.51     12.67 o 
 -15   2  10       17.99       20.81      3.74 o 
 -14   2  10      911.37      869.42     35.41 o 
 -13   2  10      700.91      687.03     12.93 o 
 -12   2  10      532.43      504.96      8.90 o 
 -11   2  10        3.54        3.96      2.29 o 
 -10   2  10      124.43      107.69      6.46 o 
  -9   2  10     1094.04     1017.53     23.72 o 
  -8   2  10       38.68       34.07      2.82 o 
  -7   2  10       27.32       29.33      3.53 o 
  -6   2  10       15.10       16.20      2.46 o 
  -5   2  10      125.99      117.92      5.89 o 
  -4   2  10       32.67       42.24      3.65 o 
  -3   2  10      120.47      121.19      6.14 o 
  -2   2  10      724.50      726.70     19.07 o 
  -1   2  10      149.69      154.58      3.88 o 
   0   2  10     1041.54     1018.49      8.87 o 
   1   2  10      836.98      823.96      9.86 o 
   2   2  10       74.93       74.23      2.75 o 
   3   2  10       25.37       27.12      2.37 o 
   4   2  10      186.52      170.86      3.79 o 
   5   2  10       48.59       47.07      2.54 o 
   6   2  10      223.35      227.10      3.95 o 
   7   2  10       34.45       45.87      3.08 o 
   8   2  10      389.70      369.62      5.75 o 
   9   2  10      115.41      112.83      5.46 o 
  10   2  10        0.05       -0.15      2.49 o 
  11   2  10      161.09      168.09      4.55 o 
  12   2  10      140.70      132.89      6.79 o 
  13   2  10       96.19       92.95      6.73 o 
 -18   3  10      315.96      325.13     13.05 o 
 -17   3  10       30.31       47.24      4.28 o 
 -16   3  10      587.39      597.12     12.88 o 
 -15   3  10        0.33        1.23      2.94 o 
 -14   3  10       25.35       31.70      2.94 o 
 -13   3  10       22.60       33.87      2.96 o 
 -12   3  10      864.58      811.02     61.85 o 
 -11   3  10      216.30      199.79     12.45 o 
 -10   3  10      118.75      115.02      5.38 o 
  -9   3  10       89.37       90.11      9.54 o 
  -8   3  10      117.81      105.67      5.11 o 
  -7   3  10       35.26       39.69      4.75 o 
  -6   3  10      143.57      159.34      5.71 o 
  -5   3  10       39.37       41.88      4.27 o 
  -4   3  10      479.28      466.82     13.20 o 
  -3   3  10      125.35      120.24      6.05 o 
  -2   3  10      225.22      208.70     20.68 o 
  -1   3  10      354.17      372.83     11.77 o 
   0   3  10      585.38      572.43     12.08 o 
   1   3  10      105.13       98.76      3.86 o 
   2   3  10        6.25        7.37      2.62 o 
   3   3  10      337.93      315.64      7.60 o 
   4   3  10       10.60       11.95      2.94 o 
   5   3  10       11.31       15.40      3.41 o 
   6   3  10        6.44        9.42      2.79 o 
   7   3  10       55.76       61.43      2.98 o 
   8   3  10        0.64        3.07      2.58 o 
   9   3  10       14.73       12.49      3.01 o 
  10   3  10      434.45      418.15      9.29 o 
  11   3  10      163.64      147.27      5.09 o 
 -15   4  10        5.80        8.64      3.70 o 
 -14   4  10      305.34      311.29     18.03 o 
 -13   4  10       35.76       55.01      6.73 o 
 -12   4  10       48.58       64.26      4.84 o 
 -11   4  10       11.35       15.94      8.03 o 
 -10   4  10       85.91       85.64      5.64 o 
  -9   4  10      144.72      161.77      6.57 o 
  -8   4  10      103.81      105.37      5.77 o 
  -7   4  10      230.50      240.78     20.13 o 
  -6   4  10      263.26      269.71      7.75 o 
  -5   4  10       36.64       47.28      4.96 o 
  -4   4  10       61.54       61.02      5.24 o 
  -3   4  10       82.33       75.58      6.30 o 
  -2   4  10      258.52      265.66     11.31 o 
  -1   4  10      243.13      244.74      7.43 o 
   0   4  10       14.08       17.12      4.49 o 
   1   4  10       87.18       84.47      5.50 o 
   2   4  10      109.85      110.48      5.91 o 
   3   4  10      376.03      357.68     17.70 o 
   4   4  10        0.02        0.74      3.14 o 
   5   4  10        2.78       -1.24      3.29 o 
   6   4  10        0.69        5.49      3.52 o 
   7   4  10       30.93       39.87      4.47 o 
   8   4  10       70.51       82.88      4.22 o 
  -8   5  10        3.12        5.45      4.99 o 
  -7   5  10       39.64       62.72      6.19 o 
  -6   5  10        0.00        2.08      4.88 o 
  -5   5  10        3.64       -1.84      4.77 o 
  -4   5  10        2.84       -1.61      6.18 o 
  -3   5  10       28.71       35.88      5.70 o 
  -2   5  10        9.11       15.84      6.05 o 
  -1   5  10       21.67       23.91      5.67 o 
   0   5  10      162.58      169.64      7.37 o 
   1   5  10       22.94       30.65      8.62 o 
 -20   1  11        0.28        3.58      3.57 o 
 -19   1  11       90.07       89.85      5.50 o 
 -18   1  11       19.33       15.88      3.77 o 
 -17   1  11       52.93       57.28      4.63 o 
 -16   1  11       21.85       28.74      4.43 o 
 -15   1  11       54.06       55.61      3.45 o 
 -14   1  11        0.11       -1.68      2.32 o 
 -13   1  11       79.73       82.17      4.31 o 
 -12   1  11      209.56      204.10      4.98 o 
 -11   1  11       19.85       22.64      2.73 o 
 -10   1  11      197.10      162.71      4.38 o 
  -9   1  11      707.71      640.45     10.89 o 
  -8   1  11        0.67       -0.95      1.92 o 
  -7   1  11      536.17      507.89      6.50 o 
  -6   1  11        0.05       -0.55      1.86 o 
  -5   1  11      909.65      873.96     25.27 o 
  -4   1  11        0.00        1.41      1.82 o 
  -3   1  11      586.12      558.35     16.28 o 
  -2   1  11        9.55       10.55      1.51 o 
  -1   1  11      283.11      269.25      4.09 o 
   0   1  11        3.90        1.14      1.54 o 
   1   1  11       21.85       27.66      3.43 o 
   2   1  11      226.81      194.86      3.78 o 
   3   1  11      526.75      536.36     11.36 o 
   4   1  11      368.81      356.53      6.34 o 
   5   1  11       18.11       21.13      2.69 o 
   6   1  11       97.46       97.15      3.82 o 
   7   1  11       20.03       27.59      3.00 o 
   8   1  11       47.29       48.88      2.91 o 
   9   1  11        0.89       -1.39      2.73 o 
  10   1  11        0.24        4.48      3.06 o 
  11   1  11        5.90        3.91      3.91 o 
  12   1  11        2.72        0.59      5.17 o 
  13   1  11       63.41       63.56      4.93 o 
 -19   2  11       48.52       53.06      4.35 o 
 -18   2  11        0.49        1.29      3.05 o 
 -17   2  11        1.93        8.06      3.04 o 
 -16   2  11        0.88        2.71      2.73 o 
 -15   2  11        1.10        1.66      2.74 o 
 -14   2  11       17.58       26.29      3.29 o 
 -13   2  11       93.80       90.89      4.01 o 
 -12   2  11      156.23      170.83      9.63 o 
 -11   2  11       98.38       93.62      5.02 o 
 -10   2  11        8.67       16.62      2.76 o 
  -9   2  11      151.74      161.04      4.35 o 
  -8   2  11       35.85       41.16      4.57 o 
  -7   2  11      415.86      396.11     12.42 o 
  -6   2  11      236.42      216.16      6.09 o 
  -5   2  11      140.13      137.27      5.17 o 
  -4   2  11      178.39      165.41      5.97 o 
  -3   2  11       34.96       36.60      3.83 o 
  -2   2  11      105.31       83.52     10.89 o 
  -1   2  11       19.09       32.43      2.90 o 
   0   2  11        7.30       10.19      2.41 o 
   1   2  11       76.84       67.45      2.85 o 
   2   2  11       32.21       47.25      2.96 o 
   3   2  11      163.36      167.23      4.41 o 
   4   2  11      133.66      140.13      7.97 o 
   5   2  11       61.52       60.28      2.97 o 
   6   2  11      110.40      102.00      4.03 o 
   7   2  11      152.35      147.51      4.10 o 
   8   2  11      189.08      167.70      5.34 o 
   9   2  11        2.39        3.92      2.55 o 
  10   2  11        4.99        3.99      2.74 o 
  11   2  11       26.21       30.46      3.37 o 
  12   2  11        6.45        9.05      3.01 o 
 -17   3  11        1.28        2.10      3.45 o 
 -16   3  11       53.84       55.73      4.39 o 
 -15   3  11        2.96        3.62      3.10 o 
 -14   3  11       35.95       35.96      3.72 o 
 -13   3  11       13.82       16.92      3.34 o 
 -12   3  11       77.10       79.98      5.29 o 
 -11   3  11       30.46       37.69      4.69 o 
 -10   3  11      360.54      385.01      8.62 o 
  -9   3  11      178.64      191.45     11.85 o 
  -8   3  11       31.26       44.39      4.78 o 
  -7   3  11       11.47       14.59      3.66 o 
  -6   3  11      231.58      204.07      6.51 o 
  -5   3  11       26.08       26.78      5.67 o 
  -4   3  11      146.92      141.93      6.30 o 
  -3   3  11       42.87       48.19      4.72 o 
  -2   3  11      738.61      705.99     10.88 o 
  -1   3  11      184.96      196.11     13.07 o 
   0   3  11       10.46       11.91      3.80 o 
   1   3  11      112.18      124.20      4.28 o 
   2   3  11      385.87      407.42      8.90 o 
   3   3  11      130.56      123.80      4.43 o 
   4   3  11       63.26       62.07      3.76 o 
   5   3  11        0.92        0.99      3.87 o 
   6   3  11       32.34       30.51      3.71 o 
   7   3  11       92.93       89.90      3.82 o 
   8   3  11       88.22       83.46      3.88 o 
   9   3  11        0.84       -0.05      3.54 o 
  10   3  11        8.77       11.19      3.25 o 
 -13   4  11       42.61       49.09      4.77 o 
 -12   4  11        9.41       14.27      8.15 o 
 -11   4  11      160.03      169.21      7.07 o 
 -10   4  11      202.52      228.51      7.76 o 
  -9   4  11       57.19       62.16      5.44 o 
  -8   4  11       42.39       60.78      6.81 o 
  -7   4  11        4.33        5.30      4.23 o 
  -6   4  11       43.92       53.75      5.38 o 
  -5   4  11       23.51       30.14      4.84 o 
  -4   4  11       23.06       22.08      4.57 o 
  -3   4  11      139.32      147.61      6.45 o 
  -2   4  11       31.01       34.52      5.05 o 
  -1   4  11        0.14       -0.97      3.98 o 
   0   4  11      215.50      222.40      7.45 o 
   1   4  11      157.68      143.26     11.14 o 
   2   4  11       33.73       48.59      5.53 o 
   3   4  11       13.44       11.72      4.75 o 
   4   4  11       75.67       79.88      5.03 o 
   5   4  11       14.91       23.19      3.94 o 
   6   4  11       90.31       98.10      8.74 o 
 -20   0  12       47.86       58.51      7.73 o 
 -19   0  12       39.91       43.21      6.89 o 
 -18   0  12      167.70      185.45      9.67 o 
 -17   0  12      351.27      324.58     11.85 o 
 -16   0  12      158.64      168.55      8.83 o 
 -15   0  12      454.10      409.65     12.44 o 
 -14   0  12       18.07       27.32      5.30 o 
 -13   0  12       59.13       47.08      5.80 o 
 -12   0  12       39.60       28.41      5.04 o 
 -11   0  12       78.47       84.57      6.22 o 
 -10   0  12      804.97      710.97     21.69 o 
  -9   0  12        4.03        5.35      2.84 o 
  -8   0  12     2060.19     2004.05     27.74 o 
  -7   0  12     3299.88     3054.68     19.40 o 
  -6   0  12      206.21      219.79      5.82 o 
  -5   0  12        3.15        4.18      1.99 o 
  -4   0  12       38.92       48.36      2.98 o 
  -3   0  12     3770.15     3663.63     44.61 o 
  -2   0  12        8.16       11.77      2.58 o 
  -1   0  12      648.20      637.53      9.07 o 
   0   0  12       79.94       74.91      5.23 o 
   1   0  12       50.92       50.44      3.53 o 
   2   0  12      108.48      106.47      4.43 o 
   3   0  12      137.07      147.96      7.06 o 
   4   0  12       80.48       94.15      6.30 o 
   5   0  12      790.87      722.29     15.05 o 
   6   0  12      191.42      191.84      8.57 o 
   7   0  12      315.29      301.29     10.51 o 
   8   0  12       36.33       45.31      6.30 o 
   9   0  12       15.81       29.09      5.63 o 
  10   0  12      166.98      159.05      8.66 o 
  11   0  12       17.01       34.97      6.14 o 
  12   0  12        0.37       -1.85      4.71 o 
 -19   1  12       57.77       66.71      5.59 o 
 -18   1  12       18.46       16.68      6.98 o 
 -17   1  12       99.24       88.22      5.29 o 
 -16   1  12       20.32       32.91      3.56 o 
 -15   1  12      125.70      122.23      4.50 o 
 -14   1  12       62.47       52.13      3.85 o 
 -13   1  12      334.44      321.43      8.73 o 
 -12   1  12      279.27      268.83     11.51 o 
 -11   1  12       31.95       33.19      3.12 o 
 -10   1  12      681.45      671.86      9.55 o 
  -9   1  12       53.53       46.73      3.16 o 
  -8   1  12      183.81      153.48      4.28 o 
  -7   1  12      156.25      147.71      9.87 o 
  -6   1  12     1313.56     1235.54     33.95 o 
  -5   1  12     1685.46     1577.79     31.89 o 
  -4   1  12       30.56       39.48      4.07 o 
  -3   1  12      828.44      810.66     36.05 o 
  -2   1  12       54.52       53.14      2.46 o 
  -1   1  12        4.35        5.79      1.78 o 
   0   1  12       39.86       44.93      2.57 o 
   1   1  12      392.93      399.54      5.23 o 
   2   1  12      564.77      499.80      9.18 o 
   3   1  12        2.29        5.40      3.16 o 
   4   1  12      157.89      147.69      4.68 o 
   5   1  12       24.94       36.77      3.28 o 
   6   1  12      305.44      303.81      9.96 o 
   7   1  12      262.25      227.92      8.50 o 
   8   1  12       10.38        7.87      3.24 o 
   9   1  12      290.00      290.03      7.93 o 
  10   1  12        6.95        6.43      3.56 o 
  11   1  12       51.10       60.50      5.55 o 
  12   1  12        3.83        9.42      4.12 o 
 -18   2  12       15.70       17.93      3.66 o 
 -17   2  12      115.18       99.50      4.60 o 
 -16   2  12       42.40       42.65      3.91 o 
 -15   2  12       71.05       77.66      4.19 o 
 -14   2  12      319.05      312.41      6.55 o 
 -13   2  12        1.17        3.02      3.74 o 
 -12   2  12       59.89       66.97      3.79 o 
 -11   2  12      153.12      159.98      8.22 o 
 -10   2  12      566.13      512.30     17.42 o 
  -9   2  12       62.61       62.05      3.47 o 
  -8   2  12      917.35      905.73     12.04 o 
  -7   2  12      175.06      194.61      7.65 o 
  -6   2  12       39.15       50.06      6.30 o 
  -5   2  12       40.04       45.98      4.31 o 
  -4   2  12      115.94      120.87      5.17 o 
  -3   2  12       46.74       48.39      4.13 o 
  -2   2  12      252.68      237.07      6.53 o 
  -1   2  12      242.10      234.39     15.22 o 
   0   2  12      728.64      727.34      9.71 o 
   1   2  12      404.22      376.50      6.78 o 
   2   2  12        6.22       13.56      2.85 o 
   3   2  12      335.11      340.44     10.30 o 
   4   2  12      477.01      462.66     10.79 o 
   5   2  12        6.98        6.80      2.81 o 
   6   2  12        9.78       15.16      3.09 o 
   7   2  12        0.47        0.69      2.72 o 
   8   2  12        8.28       15.63      4.10 o 
   9   2  12      212.21      211.11      5.89 o 
  10   2  12        0.63        6.77      2.95 o 
 -16   3  12      200.82      209.03     20.44 o 
 -15   3  12       71.69       75.04      5.75 o 
 -14   3  12      136.43      132.39      6.53 o 
 -13   3  12       42.17       55.10      5.52 o 
 -12   3  12      239.39      254.55      7.79 o 
 -11   3  12       10.98       10.39      4.54 o 
 -10   3  12      177.18      164.72      6.48 o 
  -9   3  12       98.44      112.60      8.78 o 
  -8   3  12        8.87        7.35      6.81 o 
  -7   3  12       71.34       83.43      5.26 o 
  -6   3  12      126.72      119.00      9.29 o 
  -5   3  12       68.01       57.33      4.78 o 
  -4   3  12       87.39       78.52      5.02 o 
  -3   3  12       17.96       16.14      7.19 o 
  -2   3  12       39.35       49.59      5.14 o 
  -1   3  12      103.44      106.97      5.47 o 
   0   3  12       11.47       21.96      4.19 o 
   1   3  12      144.70      155.43      6.26 o 
   2   3  12      206.24      208.17     10.56 o 
   3   3  12       37.71       49.49      3.79 o 
   4   3  12      249.70      246.36      7.03 o 
   5   3  12       19.37       29.23      3.65 o 
   6   3  12      206.14      219.21      7.40 o 
   7   3  12        3.52       -0.88      8.15 o 
   8   3  12       55.64       62.25      4.83 o 
 -12   4  12        5.81        6.28      4.64 o 
 -11   4  12        3.34        6.74      6.09 o 
 -10   4  12       15.39       16.24      4.90 o 
  -9   4  12        9.46       11.56      4.79 o 
  -8   4  12        3.80        1.60      4.34 o 
  -7   4  12      222.67      226.28     11.60 o 
  -6   4  12       10.04        5.28      4.60 o 
  -5   4  12       34.19       41.69      5.31 o 
  -4   4  12       30.49       53.33      6.26 o 
  -3   4  12       32.98       40.42      5.16 o 
  -2   4  12      176.00      170.72      6.98 o 
  -1   4  12       60.57       69.45      5.98 o 
   0   4  12        5.58       12.13      4.75 o 
   1   4  12        0.45        2.14      4.41 o 
   2   4  12        3.62        2.00      8.07 o 
   3   4  12      220.48      220.39     15.38 o 
   4   4  12      142.97      136.96      6.89 o 
 -18   1  13       68.04       64.52      5.05 o 
 -17   1  13      105.95      103.27      5.65 o 
 -16   1  13       78.19       64.24      4.02 o 
 -15   1  13        1.85       -1.21      2.63 o 
 -14   1  13      114.60      103.53      4.40 o 
 -13   1  13        1.26        4.02      2.65 o 
 -12   1  13        0.01        0.42      2.42 o 
 -11   1  13      156.29      137.34      4.51 o 
 -10   1  13       12.32       13.93      2.75 o 
  -9   1  13       80.00       64.46      4.24 o 
  -8   1  13       18.27       17.46      2.67 o 
  -7   1  13        2.01        2.95      2.16 o 
  -6   1  13       43.03       46.95      3.30 o 
  -5   1  13       38.55       40.48      3.68 o 
  -4   1  13       49.40       51.48      4.14 o 
  -3   1  13       22.88       26.97      2.83 o 
  -2   1  13       27.28       31.91      2.49 o 
  -1   1  13       79.66       87.33      3.07 o 
   0   1  13      433.02      394.55      5.42 o 
   1   1  13      135.03      118.22      4.01 o 
   2   1  13      456.37      427.83      6.75 o 
   3   1  13       79.70       74.19      3.59 o 
   4   1  13        0.23       -0.95      2.36 o 
   5   1  13        1.47       -0.02      2.54 o 
   6   1  13        5.83        7.15      3.43 o 
   7   1  13       21.74       21.90      4.07 o 
   8   1  13      457.91      457.80     22.40 o 
   9   1  13       27.70       37.55      4.81 o 
  10   1  13       62.96       76.62      5.84 o 
 -17   2  13       37.50       40.24      4.17 o 
 -16   2  13       43.61       44.67      4.18 o 
 -15   2  13       13.48       19.56      3.43 o 
 -14   2  13       12.03       17.52      4.23 o 
 -13   2  13        1.65        4.12      2.96 o 
 -12   2  13      138.04      135.23      4.72 o 
 -11   2  13       70.22       65.78      3.74 o 
 -10   2  13       18.33       32.25      4.34 o 
  -9   2  13        1.98       -0.09      3.43 o 
  -8   2  13        0.09       -4.59      3.06 o 
  -7   2  13      157.78      149.34      9.50 o 
  -6   2  13      153.78      146.73      5.83 o 
  -5   2  13       88.50       88.72      5.11 o 
  -4   2  13      395.81      394.92      8.44 o 
  -3   2  13        0.27        5.49      3.42 o 
  -2   2  13      157.96      163.59      6.06 o 
  -1   2  13        4.05        4.34      3.74 o 
   0   2  13       32.87       43.05      4.63 o 
   1   2  13       69.73       72.39      3.21 o 
   2   2  13        3.42        2.41      2.24 o 
   3   2  13      166.04      182.08      5.12 o 
   4   2  13       25.20       22.80      3.36 o 
   5   2  13       20.18       28.73      3.47 o 
   6   2  13        0.32       -1.41      3.66 o 
   7   2  13       14.69       21.76      3.47 o 
   8   2  13        0.04        3.08      3.12 o 
   9   2  13        2.29        4.54      4.56 o 
 -15   3  13       14.79       22.64      5.07 o 
 -14   3  13       99.02       97.70     15.76 o 
 -13   3  13      146.92      139.95      6.65 o 
 -12   3  13       12.65       23.34      4.79 o 
 -11   3  13        0.06       -0.43      3.87 o 
 -10   3  13       63.48       68.66      5.32 o 
  -9   3  13      221.81      213.43      7.34 o 
  -8   3  13       20.98       15.07      6.30 o 
  -7   3  13       84.13       65.03      5.17 o 
  -6   3  13        2.57        6.58      3.97 o 
  -5   3  13        4.88        3.47      3.95 o 
  -4   3  13      130.46      116.89      5.77 o 
  -3   3  13        0.07       -3.66      3.80 o 
  -2   3  13       96.02       94.97      5.80 o 
  -1   3  13        0.00        2.90      4.04 o 
   0   3  13       31.01       35.72      5.51 o 
   1   3  13      203.50      209.15      7.61 o 
   2   3  13        6.93       11.76      4.49 o 
   3   3  13      319.98      324.82      6.85 o 
   4   3  13       13.72       24.30      6.60 o 
   5   3  13       59.25       65.59      5.63 o 
   6   3  13       11.38       10.52      5.09 o 
  -9   4  13       88.93       89.19      8.91 o 
  -8   4  13       62.75       68.26      5.94 o 
  -7   4  13        7.41        7.95      5.30 o 
  -6   4  13       33.05       46.85      5.81 o 
  -5   4  13      133.99      137.02     10.34 o 
  -4   4  13      152.60      160.31      7.10 o 
  -3   4  13       38.92       63.59      6.18 o 
  -2   4  13        2.15        5.86      4.77 o 
  -1   4  13       83.77      106.43      6.45 o 
   0   4  13      234.87      253.84      8.38 o 
   1   4  13        2.18        0.34      6.89 o 
 -18   0  14       22.36       18.49      6.30 o 
 -17   0  14       19.85       26.90      6.22 o 
 -16   0  14      276.05      243.88     10.84 o 
 -15   0  14      202.54      171.58      9.50 o 
 -14   0  14       23.50       24.04      5.97 o 
 -13   0  14       27.31       23.29      5.63 o 
 -12   0  14       22.63       29.17      5.55 o 
 -11   0  14        4.00        4.29      4.29 o 
 -10   0  14       58.69       51.56      7.23 o 
  -9   0  14       21.69       21.13      3.53 o 
  -8   0  14       60.37       64.04      4.31 o 
  -7   0  14       91.41       92.72      4.78 o 
  -6   0  14      189.41      189.15     11.69 o 
  -5   0  14       71.76       68.58      4.27 o 
  -4   0  14      147.85      135.88      5.25 o 
  -3   0  14        2.20       -0.90      2.35 o 
  -2   0  14      660.64      638.92     22.61 o 
  -1   0  14      977.46      880.09     15.89 o 
   0   0  14       12.21       16.48      4.71 o 
   1   0  14      147.49      159.98      7.82 o 
   2   0  14      311.17      296.33     10.26 o 
   3   0  14        2.35        3.28      4.20 o 
   4   0  14       14.81       17.82      5.55 o 
   5   0  14       18.48       25.22      5.72 o 
   6   0  14     1040.97      950.53     19.25 o 
   7   0  14       47.25       56.07      6.56 o 
   8   0  14       13.76       15.05      5.72 o 
   9   0  14      252.51      255.81     11.26 o 
 -17   1  14      149.79      138.27      6.81 o 
 -16   1  14        0.40        5.08      3.60 o 
 -15   1  14      104.41      100.62      4.54 o 
 -14   1  14      276.97      267.79      6.42 o 
 -13   1  14       84.97       87.97      4.29 o 
 -12   1  14        0.03        1.83      2.76 o 
 -11   1  14      122.67      116.88      4.46 o 
 -10   1  14       67.96       68.56      3.83 o 
  -9   1  14       10.33       13.85      2.79 o 
  -8   1  14       12.05       13.69      2.72 o 
  -7   1  14       14.91       24.28      2.99 o 
  -6   1  14      107.31      104.25      5.14 o 
  -5   1  14       86.41       85.15      9.16 o 
  -4   1  14      384.65      356.83      7.88 o 
  -3   1  14      265.21      255.37      8.47 o 
  -2   1  14       34.71       42.55      4.36 o 
  -1   1  14        4.44        6.18      2.13 o 
   0   1  14      135.13      134.25      6.76 o 
   1   1  14      274.64      262.56     11.50 o 
   2   1  14       41.36       45.43      3.62 o 
   3   1  14      268.40      248.36     12.12 o 
   4   1  14      111.51      120.09      5.47 o 
   5   1  14       10.33       13.47      3.71 o 
   6   1  14       70.67       73.69      4.93 o 
   7   1  14      137.61      144.80      7.10 o 
   8   1  14      259.68      256.84     12.11 o 
 -16   2  14       40.39       50.87      4.47 o 
 -15   2  14       29.38       33.77      3.98 o 
 -14   2  14        3.85        3.09      3.21 o 
 -13   2  14      102.38      100.48      4.62 o 
 -12   2  14      151.28      139.46      6.30 o 
 -11   2  14      225.21      199.77      7.01 o 
 -10   2  14       23.93       34.16      4.79 o 
  -9   2  14       38.58       36.79      4.75 o 
  -8   2  14       64.21       63.45      9.12 o 
  -7   2  14        0.08       -5.08      3.39 o 
  -6   2  14       18.53       25.68      4.29 o 
  -5   2  14        7.32        7.54      4.62 o 
  -4   2  14       82.51       88.68      5.29 o 
  -3   2  14       18.81       22.49      4.37 o 
  -2   2  14       72.85       85.18      5.25 o 
  -1   2  14      649.00      636.62     10.72 o 
   0   2  14        4.58       13.75      3.92 o 
   1   2  14        1.96        1.80      4.17 o 
   2   2  14       34.68       56.88      5.52 o 
   3   2  14      556.74      556.61     15.48 o 
   4   2  14        1.02        6.87      3.27 o 
   5   2  14      543.34      524.65     23.36 o 
   6   2  14       78.70       91.90      6.77 o 
   7   2  14       22.75       38.24      5.89 o 
 -13   3  14        0.04       16.81      6.39 o 
 -12   3  14        3.11        5.34      9.75 o 
 -11   3  14       12.05       10.51      4.27 o 
 -10   3  14       44.86       54.34      5.85 o 
  -9   3  14        7.57       10.84      4.43 o 
  -8   3  14        0.37        1.16      4.14 o 
  -7   3  14      164.03      160.98     10.89 o 
  -6   3  14       62.62       71.11      5.47 o 
  -5   3  14       15.18       15.19      4.67 o 
  -4   3  14       96.86      103.73      5.94 o 
  -3   3  14       29.23       39.98      7.27 o 
  -2   3  14      254.99      264.17      9.37 o 
  -1   3  14      180.80      160.77      7.01 o 
   0   3  14       52.38       72.21      5.94 o 
   1   3  14      358.82      344.16      8.96 o 
   2   3  14       52.60       61.35      5.59 o 
   3   3  14      176.22      170.82     10.84 o 
   4   3  14       13.95       18.16      7.57 o 
 -16   1  15        0.02        3.49      5.21 o 
 -15   1  15       45.62       60.97      4.58 o 
 -14   1  15       26.26       38.74      4.06 o 
 -13   1  15        5.62        9.61      3.31 o 
 -12   1  15       13.88       13.72      3.22 o 
 -11   1  15        0.34        2.71      2.90 o 
 -10   1  15       30.58       23.98      3.37 o 
  -9   1  15       41.28       42.60      4.76 o 
  -8   1  15       11.47       18.99      3.89 o 
  -7   1  15       93.08       85.68      7.06 o 
  -6   1  15        8.90       18.37      3.89 o 
  -5   1  15      103.00       98.47      5.38 o 
  -4   1  15       34.12       37.23      5.17 o 
  -3   1  15      105.97       93.28      5.86 o 
  -2   1  15       14.27       16.17      2.94 o 
  -1   1  15       18.90       19.51      3.73 o 
   0   1  15       59.30       63.17      5.64 o 
   1   1  15       31.64       45.51      3.74 o 
   2   1  15        0.01        2.07      3.23 o 
   3   1  15        2.57        2.71      3.39 o 
   4   1  15       16.97       28.90     11.56 o 
   5   1  15        3.67        6.52      3.77 o 
   6   1  15       96.47       89.95      5.41 o 
 -14   2  15       79.66       69.06      5.73 o 
 -13   2  15        3.78       13.67      4.54 o 
 -12   2  15        6.05        5.96     10.59 o 
 -11   2  15        4.05        0.39      4.88 o 
 -10   2  15      153.24      153.14      6.60 o 
  -9   2  15       20.42       24.32      4.54 o 
  -8   2  15       12.29       16.42      4.12 o 
  -7   2  15        0.11        4.35      3.80 o 
  -6   2  15       15.34       26.10      4.54 o 
  -5   2  15        7.66       10.83      4.07 o 
  -4   2  15        0.94        1.77      6.47 o 
  -3   2  15       40.73       45.18      5.17 o 
  -2   2  15      142.68      147.26      6.50 o 
  -1   2  15        0.05       -0.48      5.93 o 
   0   2  15       32.80       54.98      7.82 o 
   1   2  15        6.19        2.19      5.97 o 
   2   2  15      110.68      108.92      6.04 o 
   3   2  15       50.16       61.28      4.39 o 
   4   2  15       10.78       16.98      4.85 o 
  -9   3  15       12.33       16.99      4.84 o 
  -8   3  15      190.98      179.59      7.52 o 
  -7   3  15       10.80        4.70      4.69 o 
  -6   3  15        4.95        2.86      4.54 o 
  -5   3  15       24.67       40.69      5.58 o 
  -4   3  15       59.96       70.35      5.71 o 
  -3   3  15        3.65        3.94      4.45 o 
  -2   3  15       19.27       20.85      4.99 o 
  -1   3  15       33.53       46.46      5.93 o 
   0   3  15      248.67      236.78     15.85 o 
 -14   0  16        0.07       17.23      6.22 o 
 -13   0  16      152.59      149.97      9.42 o 
 -12   0  16      303.18      331.56     12.19 o 
 -11   0  16      421.31      363.67     12.53 o 
 -10   0  16      427.22      347.11     12.02 o 
  -9   0  16      111.01      100.12      7.65 o 
  -8   0  16       14.85       26.33      4.25 o 
  -7   0  16       74.51       85.76      6.43 o 
  -6   0  16      449.33      414.82      8.74 o 
  -1   0  16       86.47       91.80      7.06 o 
   0   0  16       34.54       42.96      6.22 o 
   1   0  16        8.92       22.11      5.55 o 
   2   0  16        3.38       16.48      5.63 o 
   3   0  16        4.61        6.98      5.46 o 
   4   0  16        2.30        9.67      5.97 o 
 -14   1  16        2.84       11.93      4.67 o 
 -13   1  16       79.70       82.27      4.68 o 
 -12   1  16      100.12       99.56      4.81 o 
 -11   1  16      112.76       97.27      5.90 o 
 -10   1  16       80.79       86.19      5.62 o 
  -9   1  16       98.32      106.22      5.85 o 
  -8   1  16      753.99      719.54     19.71 o 
  -7   1  16       19.72       22.26      4.45 o 
  -6   1  16        4.19        5.30      3.80 o 
  -5   1  16       25.45       38.26      4.76 o 
  -4   1  16      121.05      130.62      6.11 o 
  -3   1  16        1.83       -0.25      5.04 o 
  -2   1  16       47.77       65.48      6.35 o 
  -1   1  16      109.81      111.42      5.59 o 
   0   1  16       23.80       23.71      5.88 o 
   1   1  16        7.70       11.94      5.21 o 
   2   1  16       46.14       52.59      5.11 o 
   3   1  16       65.38       64.31      6.68 o 
 -11   2  16      130.64      130.16      6.75 o 
 -10   2  16      182.41      171.12      7.28 o 
  -9   2  16      107.33       96.71      6.03 o 
  -8   2  16       31.42       34.98      5.38 o 
  -7   2  16       59.95       61.86      5.84 o 
  -6   2  16      104.93      110.77      6.30 o 
  -5   2  16        0.06        0.48      4.16 o 
  -4   2  16        4.23        0.70      6.14 o 
  -3   2  16       12.57       17.74      4.52 o 
  -2   2  16       41.64       60.65      5.74 o 
  -1   2  16       40.95       40.69      7.48 o 
   0   2  16       24.29       42.62      7.65 o 
   1   2  16      115.14      152.58     10.51 o 
 -10   1  17       36.57       53.94      5.83 o 
  -9   1  17       35.35       45.02      6.14 o 
  -8   1  17        0.21       10.17      4.20 o 
  -7   1  17        2.44        9.30      4.28 o 
  -6   1  17        1.98        5.70     10.26 o 
  -5   1  17        0.10        6.99      4.22 o 
  -4   1  17       37.66       39.76      7.06 o 
  -3   1  17        1.54        3.36      5.55 o 
  -2   1  17       68.18       76.33      6.98 o 
  -1   1  17       77.17       84.07      7.15 o 
                                                 
